# Supplementary material for: Dissection of jasmonate functions in tomato stamen development by transcriptome and metabolome analyses
Source: BMC Biol. 2015 Apr 21;13:28. doi: 10.1186/s12915-015-0135-3 (PMC4443647; doi:10.1186/s12915-015-0135-3)
Supplement: Additional file 1: Table S1. — Tomato genes found in the microarray data to be differentially regulated in stamen of wild type and jai1-1 plants. Table S2. Max-normalized data of significantly accumulating metabolites obtained by steady-state analysis of soluble metabolites in stamen of wild type and jai1-1 plants. [file 12915_2015_135_MOESM1_ESM.xlsx]

## Sheet: Table S1
Supplemental Table S1: Tomato genes found in the microarray data to be differentially regulated in stamen of wild type and jai1-1 plants.
maped SGN number	Gene model (solgenomics)	mean of absolute signal intensity						SD						fold change			Venn diagram group		up-regulated in jai1-1
		WT			jai1-1			WT			jai1-1			(jai1-1 : WT)					down-regulated in jai1-1
		1	3	6	1	3	6	1	3	6	1	3	6	1	3	6
transcriptionsfactors and -regulators
SGN-U577093	AP2/ERF domain-containing TF, Ethylene-responsive TF 2a	41.6182	2.95009	126.297	1.90945	59.8842	640.65	9.85104	0.840704	20.7489	0.0253022	27.0682	119.047	0.0458802	20.2991	5.07257	1
SGN-U603207	Auxin response factor 24	148.289	101.769	244.737	14.5577	24.5626	315.916	19.7348	10.7219	19.9783	2.5828	4.16409	68.5298	0.0981713	0.241355	1.29084	1
SGN-U586438	Ethylene-responsive TF RAP2-6/ 2b	42.7818	8.90778	3.19197	2.94522	2.95384	4.9937	8.70292	2.13196	0.678251	0.573078	0.344854	3.15509	0.0688428	0.331603	1.56446	1
SGN-U571646	Basic helix-loop-helix protein	278.164	12.2322	2.75941	3.26212	2.40009	2.87113	207.693	9.67415	1.29275	1.62723	0.265308	0.956894	0.0117273	0.196211	1.04049	1
SGN-U576253	MYB-TF	3309.56	15723.3	8156.08	51.2072	1898.32	4053.01	1092.87	1661.45	956.135	15.6936	292.621	948.339	0.0154725	0.120733	0.496931	1
SGN-U573249	MYB-related TF	208.84	969.244	19543.2	6.04729	1393.92	12060	176.101	814.353	15633.8	5.0087	1230.22	9760.26	0.0289566	1.43815	0.617096	1
SGN-U564591	MYB-TF, MYB-related TF	2254.68	148.835	40.1161	94.4729	14.2975	13.3762	292.454	62.047	59.1428	36.2194	3.58431	18.0721	0.0419008	0.0960622	0.333438	1
SGN-U574376	MYB-TF	361.523	22.5727	2.67709	37.3355	5.098	2.40604	27.826	6.88146	1.10245	3.51864	4.67249	0.0863637	0.103273	0.225848	0.898749	1
SGN-U566778	WRKY-TF 2	57.8906	43.5402	152.629	3.79271	10.4383	74.5143	40.9694	32.9212	117.086	2.43673	9.79972	58.0471	0.0655151	0.23974	0.488207	1
SGN-U583008	NAC domain protein 1	436.839	162.941	163.179	52.9425	104.553	161.429	186.141	71.5178	78.5202	24.8769	48.9499	72.2904	0.121195	0.64166	0.989274	1
SGN-U586366	TIFY 3B protein, JAZ 3	13913.1	6447.67	115.682	224.498	65.1514	25.8031	744.485	1271.53	26.2611	29.9131	3.26799	7.44078	0.0161357	0.0101046	0.223052	1,3
SGN-U576446	TIFY 5A protein, JAZ 8	837.598	1375.13	2.73293	2.30473	1.97983	2.00225	86.2641	467.042	1.09177	0.633695	0.0115895	0.0271001	0.0027516	0.00143973	0.732639	1,3
SGN-U594073	JAZ 1, JAZ 2	2220.43	1459.38	146.856	105.244	81.3101	45.6234	166.049	278.705	22.9712	3.84392	6.97315	5.88188	0.0473981	0.0557154	0.310668	1,3
SGN-U576445	TIFY 5A, JAZ 8	5091.86	3871.19	7.51275	14.6662	5.87575	3.67229	5305.44	4089.08	7.51379	14.3271	4.50923	2.42431	0.00288033	0.00151781	0.488807	1,3
SGN-U568605	NAC-like TF, NAC domain protein	512.409	275.687	11030.6	866.983	4121.27	11039.3	369.729	199.132	7781.3	614.526	3048.67	7699.2	1.69198	14.9491	1.00078	3
SGN-U563323	Jasmonic acid 2, Arabidopsis NAC domain-containing protein 47 TF, NAC domain protein IPR003441	422.898	489.643	13267	1010.46	8995.41	47107.2	26.0188	4.18908	1789.21	133.879	1704.27	12561.9	2.38938	18.3714	3.5507	3
SGN-U564449	JAZ 3	26678.1	36958.2	5232.4	4500.95	2638.27	3231.67	12626.5	19168.1	2498.66	2325.53	1398.28	1650.98	0.168713	0.0713853	0.617627	3
SGN-U579837	JAZ 1	466.065	987.279	2909.66	10.098	31.5609	989.73	108.173	251.191	753.411	8.74549	9.44757	283.385	0.0216665	0.0319675	0.340154	3
SGN-U564733	TIFY 6B protein, JAZ 3	402.536	976.17	154.202	166.166	41.0329	87.1293	313.783	790.801	116.847	114.326	20.5667	70.4071	0.412798	0.0420346	0.565032	3
SGN-U574873	Ethylene-responsive TF 1a/ 1b	141.393	4.07235	53.5324	450.79	320.022	297.984	12.5763	1.9927	11.0406	46.2698	168.678	107.783	3.18821	78.584	5.56642	3
SGN-U577229	MPF2-like, Myocyte-specific enhancer factor 2C	20.1406	1.57609	2.43246	129.283	73.0085	18.7581	4.8437	0.0136039	1.40633	0.448438	4.73003	12.6158	6.41902	46.3226	7.71158	3
SGN-U574178	bZIP-TF family protein	153.402	83.0922	150.375	148.7	999.635	198.948	14.2052	4.55985	48.1636	26.6007	330.702	19.7063	0.969349	12.0304	1.32301	3
SGN-U568303	Col9 (Constans-like 9 TF/ zinc ion binding), Constans-like zinc finger protein	75.6255	153.719	11.486	59.6974	18.1267	15.0155	15.3768	11.6487	0.528813	3.29469	0.689074	8.11681	0.789381	0.117921	1.30728	3
SGN-U565146	Col9 (Constans-like 9 TF/ zinc ion binding), Constans-like protein	125.013	66.9272	28974.5	199.724	2330.64	15143.9	86.2532	42.4802	19464.8	149.121	1979.66	10845	1.59763	34.8235	0.522662	3
SGN-U571302	GATA-TF 9	98.8478	22.6435	5.65056	69.2853	2.87889	5.52156	10.8909	3.67809	2.21782	4.39855	0.533647	3.22306	0.700929	0.12714	0.97717	3
SGN-U569960	Arabidopsis zinc finger protein 2 DNA-binding/ nucleic acid-binding, zinc finger protein	753.269	579.083	16964.5	746.664	5726.66	22032.3	841.978	629.476	16394.6	884.628	6244.21	21677	0.991232	9.8892	1.29873	3
SGN-U595641	Arabidopsis zinc finger protein 2 DNA-binding/ nucleic acid-binding, zinc finger protein	152.111	92.0779	3023.84	134.035	897.243	4829.47	34.8316	17.5741	263.094	57.8308	256.337	1136.49	0.881162	9.74439	1.59713	3
SGN-U576746	Zinc finger family protein, RING finger-like protein	52.9203	41.351	350.524	77.512	1066.25	479.05	19.2864	7.77842	122.303	5.17486	323.756	300.287	1.46469	25.7855	1.36667	3
SGN-U576689	Zinc finger protein 2/1	2.18513	1.84786	1.93739	11.7534	41.6691	21.9168	0.071033	0.0604144	0.0790977	5.18328	5.0793	13.3484	5.37881	22.5499	11.3125	3
SGN-U563065	Zinc finger CCCH domain-containing protein 20	524.365	58.4076	142.935	852.79	655.44	137.331	28.5266	6.84322	21.7496	47.4704	35.3119	16.5309	1.62633	11.2218	0.960794	3
SGN-U597652	GRAS family TF	20.4137	25.0181	2.10956	28.5034	3.01018	2.41388	14.1055	3.28118	0.0948556	7.98696	1.16223	0.026777	1.39629	0.12032	1.14426	3
SGN-U574959	Arabidopsis Homeobox 7 TF, Homeobox leucine zipper protein	2.51668	2.13461	669.041	11.2726	208.862	1592.32	0.219091	0.115087	139.576	13.3982	28.6933	276.292	4.47916	97.8456	2.38	3
SGN-U580800	Arabidopsis heat shock transcription factor HSFA6B (blast)	21.7429	7.85111	73.5297	117.404	467.181	562.822	14.2263	6.28854	41.5257	78.7323	275.944	328.281	5.39966	59.5051	7.65435	3
SGN-U562777	MADS-Box-TF 1/3	2.02314	1.69587	1722.96	3.21729	146.841	943.107	0.0187386	0.0240606	466.592	1.73771	89.1794	404.394	1.59025	86.5873	0.547377	3
SGN-U578128	Fruitfull1, MADS-Box-TF	1471.86	1428.36	75030.4	5896.5	17706.9	55977.8	346.04	104.703	8043.63	1926.94	2990.07	16951.5	4.00615	12.3967	0.746068	3
SGN-U576965	MADS-Box-TF, MADS-Box-TF 26	215.144	319.197	117738	205.552	3884.51	49040.1	44.4113	59.4357	10816.3	37.6754	1448.81	7375.02	0.955414	12.1696	0.416518	3
SGN-U565825	MYB-TF	1.95769	3.06065	46.9728	6.47268	163.965	119.039	0.00829796	0.897295	3.58549	6.73951	47.7526	35.7144	3.30628	53.5719	2.53422	3
SGN-U574201	MYB-TF	175.388	26.4148	2.40088	250.007	284.802	4.61872	32.2324	6.31023	1.2738	15.2612	53.2961	2.97698	1.42545	10.7819	1.92376	3
SGN-U568558	MYB 12 TF, MYB-like TF	278.618	2.32167	2.61332	996.63	94.5502	2.9716	75.955	0.0692352	0.233737	141.741	23.7873	0.11001	3.57705	40.7251	1.1371	3
SGN-U569403	MYB-TF	93.6919	16.7154	1.76963	4.21398	2.05424	2.08369	9.28388	5.87345	0.0445524	2.06374	0.00727581	0.0270835	0.044977	0.122895	1.17747	3
SGN-U565910	Zinc finger A20 and AN1 domain-containing stress-associated protein 4	182.665	107.695	11450.7	134.857	7180.32	14378.1	75.2042	43.3093	411.547	22.3707	1898.48	1071.67	0.738272	66.6729	1.25565	3
SGN-U566777	WRKY-TF 1	168.386	84.3386	771.155	210.225	884.248	1665.29	134.507	67.5244	557.961	156.116	646.091	1191.99	1.24847	10.4845	2.15947	3
SGN-U566787	Zinc finger (C3HC4-type RING finger) family protein (blast)	1.87785	1.6297	598.335	1.87427	16.9828	180.817	0.0189614	0.0439407	146.926	0.0247094	5.23249	48.6311	0.998095	10.4208	0.302201	3
SGN-U603007	DNA-binding protein	518.011	38.0138	74.4781	189.642	505.096	198.245	262.063	8.41269	30.6358	131.155	206.654	81.1581	0.366096	13.2872	2.6618	3
SGN-U593880	bZIP-TF family protein	14.8506	4.80388	6.74241	10.5878	107.678	18.9761	0.569162	2.26847	0.537395	4.74099	39.7374	1.15127	0.712957	22.4147	2.81444	3
SGN-U573481	MADS-Box-TF (57), MADS Box-TF-like protein	79.024	275.301	299.774	36.9338	27.3181	17.6722	10.8007	68.6978	92.14	14.7237	7.52315	5.12304	0.467375	0.0992301	0.0589518	3,6
SGN-U578471	rin MADS-Box-TF-MC (ripening inhibitor)	2.93277	2.04878	2.12552	11.788	66.2497	903.179	1.06701	0.271758	0.369337	10.7899	35.8108	565.774	4.01941	32.3362	424.921	3,6
SGN-U602851	Zinc finger protein constans-like 16, Constans-like zinc finger protein	29.2549	5.72276	10.6859	36.9103	26.3187	115.735	6.77325	3.18419	2.48236	6.97697	10.0535	9.78379	1.26168	4.59896	10.8306	6
SGN-U572747	MYB-TF AN2, MYB-TF	1.89506	1.65766	1.69342	1.88438	1.97807	17.6986	0.0251492	0.0188855	0.0633326	0.0206554	0.0127019	2.42408	0.994364	1.19329	10.4514	6
SGN-U584090	MYB family TF, MYB-TF	58.1506	55.4174	229.371	3.63753	2.69996	2.88827	4.01656	10.3656	23.4009	1.31238	0.108497	0.159549	0.0625536	0.0487204	0.0125921	6
SGN-U564690	WRKY-TF 30	15.5595	17.6273	45.9472	4.54993	116.934	6.54901	22.7313	15.4801	38.1685	3.1057	112.249	6.95585	0.292421	6.6337	0.142533	6
proteasom
SGN-U576448	F-Box family protein	3089.08	465.295	30.4446	363.495	44.6482	20.4157	310.058	103.083	7.54649	78.9297	2.18935	6.98781	0.117671	0.0959568	0.670587	1,3
SGN-U568988	Coronatine insensitive 1	2869.55	2607.75	3854.37	2.30034	8.55906	27.8834	1531.62	1349.88	1803.19	0.107655	15.0684	62.5285	0.000801639	0.00328217	0.00723423	1,3
SGN-U568194	E3 ubiquitin protein ligase RNF216, Zinc finger protein-like	27.6564	14.4392	90.7111	10.545	137.698	65.6823	7.75289	3.9934	33.4351	4.6344	10.4921	8.42221	0.381286	9.53639	0.724082	3
SGN-U575029	26S protease regulatory subunit 6B homolog, Cytochrom BC1 ATPase	9.94638	2.7375	22.3547	2.60132	53.7547	11.3261	3.60634	0.999105	16.1348	0.842895	20.6162	4.67533	0.261535	19.6364	0.506654	3
SGN-U571577	F-Box family protein	32.4248	12.6467	37635.1	24.6863	2209.67	20071.3	8.44525	2.97714	4607.08	3.57053	778.588	2600.71	0.761342	174.723	0.533314	3
SGN-U578110	EIN3-binding F-Box protein 2, SCF-E3 ubiquitin ligase complex F-Box protein grrA	3126.36	1774.82	5600.19	2556.76	14060.1	22344.6	1044.47	546.762	1765.88	744.436	4147.64	8614.94	0.817808	7.92199	3.98998	3
SGN-U563652	F-Box family protein	2568.04	2340.43	2392.61	619.121	177.614	248.277	929.592	905.901	852.494	242.008	76.4764	104.999	0.241087	0.0758895	0.103768	3,6
SGN-U595306	F-Box family protein (blast)	336.923	231.151	249.895	7.5731	2.31787	2.38039	6.70997	28.4583	12.8222	4.07993	0.013088	0.0186846	0.0224773	0.0100275	0.00952557	3,6
nucleic acid metabolism
SGN-U577010	inducible plastid-lipid-associated protein, Ribonuclease UK114, Endoribonuclease L-PSP family protein (blast)	242527	170464	11281.1	419.815	133.138	46.4495	18356.3	35870.9	1641.07	55.2317	20.8246	2.09793	0.001731	0.000781029	0.00411747	1,3,6
SGN-U584221	Ribonuclease 3, Hypersensitive response-assisting protein	2358.22	308.917	4.67558	2.95735	5.06487	2.22223	2705.86	334.297	3.40138	1.32307	6.92457	0.258312	0.00125406	0.0163956	0.475283	1,3
SGN-U579433	60S ribosomal protein L37 (blast)	1005.1	140.796	379.755	1900.56	1815.6	846.255	134.843	28.0761	41.6589	33.9254	39.6548	272.25	1.89091	12.8953	2.22842	3
SGN-U600377	Transposon protein-like	6.27597	19.32	1.82935	2.03609	2.1038	2.13868	2.65684	6.1604	0.0638368	0.0290343	0.00905837	0.0323977	0.324426	0.108893	1.16909	3
SGN-U585790	DEAD-Box ATP-dependent RNA helicase	4.74497	3.35287	1.96342	25.0564	37.0088	19.6938	0.945957	0.420671	0.0644559	9.36259	8.99724	6.85803	5.28062	11.0379	10.0303	3
SGN-U567664	Ribonuclease 3/T2	683.906	818.946	8546.24	882.653	12337.4	4251.73	517.258	648.852	7934.35	683.581	10252.2	3319.95	1.29061	15.0649	0.497497	3
hormone biosynthesis
SGN-U575501	Steroid-5-α-reductase (DET2), 3-oxo-5-α-steroid-4-dehydrogenase	14590	443.567	59.8123	543.594	122.286	58.3724	1826.73	135.605	4.13456	26.0215	5.2017	9.3124	0.037258	0.275687	0.975927	1
SGN-U563525	Sterol-Δ-7-reductase, Sterol reductase	34912.5	1990.73	182.405	2789.67	564.928	71.1683	23906	1530.45	137.069	1992.15	403.726	54.9583	0.0799046	0.28378	0.390165	1
SGN-U590509	Squalene monooxygenase	74.9499	17.9741	12.3787	3.40385	4.06415	2.5709	15.4374	5.42847	9.48202	0.979126	1.72929	0.692682	0.045415	0.226111	0.207686	1
SGN-U576466	Allene oxid synthase	169.766	78.6921	38.4469	10.0858	12.5725	131.893	149.669	66.4039	27.9333	6.99128	9.27838	140.448	0.05941	0.159768	3.43052	1
SGN-U564995	1-Amino-cyclopropane-1-carboxylate oxidase 1, Anthocyanidine synthase	2161.5	491.3	8047.73	16.8869	104.927	1698.95	763.112	141.442	3538.52	5.95841	44.0507	313.287	0.00781259	0.21357	0.211109	1
SGN-U604273	IAA-amino acid hydrolase ILR1-like 2	421.257	281.207	1.97491	33.1985	11.3086	2.31351	78.4826	35.6768	0.121404	1.30682	1.95446	0.0287399	0.0788084	0.0402146	1.17145	1,3
SGN-U575492	IAA-amino acid hydrolase	3769.39	3315.56	18.6401	280.026	141.587	5.10958	656.66	621.515	7.85145	4.7876	20.6487	4.81321	0.0742895	0.042704	0.274118	1,3
SGN-U582072	Δ-(7)-Sterol-C5(6)-desaturase, Sterol-C5-desaturase	8807.24	700.277	96.8837	897.097	72.8775	63.9384	1099.05	173.91	21.8795	131.428	16.4097	33.1361	0.101859	0.10407	0.65995	1,3
SGN-U585261	Indol-3-acetic acid amido synthetase GH3.3/ GH3.8	622.968	477.16	3.61195	135.689	50.6846	13.3548	262.416	125.271	3.25248	66.8562	4.53556	3.52657	0.217811	0.106221	3.69738	3
SGN-U575063	Auxin-responsive family protein, Auxin responsive SAUR protein	5.49149	2.47045	5.17377	5.332	367.48	171.812	4.25644	0.294943	3.82839	1.6514	37.2872	65.6973	0.970957	148.75	33.2083	3
SGN-U581694	Ethylene receptor 6	19.7468	3.73511	95.5126	23.3794	263.142	852.013	0.638302	1.02509	47.6105	1.33865	23.8646	183.625	1.18396	70.4509	8.92042	3
SGN-U577773	1-Amino-cyclopropane-1-carboxylate oxidase	191.536	119.022	4518.24	252.153	1079.04	1422.71	71.9504	52.9832	1625.7	82.0185	352.699	461.122	1.31648	9.06586	0.314883	3
SGN-U583839	1-Amino-cyclopropane-1-carboxylic acid synthase 4	89.0867	4.26538	10.2334	175.041	182.759	5.75094	79.2857	2.90952	7.74465	131.132	146.881	4.68589	1.96483	42.8472	0.56198	3
SGN-U565888	1-Amino-cyclopropane-1-carboxylic acid synthase 4	13.161	2.2158	1649.49	18.8034	907.156	650.989	8.51795	0.134816	390.466	2.34891	406.39	213.46	1.42872	409.403	0.39466	3
SGN-U579145	ACO-homolog, ACO-like protein	126.843	11.7759	1.88311	366.428	109.184	6.93665	14.0692	3.17902	0.164498	52.8626	9.30957	5.28977	2.88882	9.27185	3.68361	3
SGN-U565889	1-Amino-cyclopropane-1-carboxylic acid synthase 5	33.1586	2.63938	2.09738	107.175	36.6655	4.77756	19.6668	1.01829	0.283741	51.896	26.4802	2.21609	3.23218	13.8917	2.27787	3
SGN-U565391	1-Amino-cyclopropan3-1-carboxylate oxidase 5	183.805	707.803	1290.48	253.487	6731.01	885.404	19.2484	94.728	211.722	65.7607	1096.71	599.865	1.37911	9.50973	0.686106	3
SGN-U577995	1-Amino-cyclopropane-1-carboxylate oxidase 1, Anthocyanidinsynthase	1045.86	379.403	2146.9	2153.99	2963.28	1453.08	1102.15	431.791	2198.61	2232.54	3156.87	1417.37	2.05955	7.81038	0.676827	3
SGN-U564459	1-Amino-cyclopropan-1-carboxylate oxidase 5, Senescence-related gene 1 (SRG1)	30.2161	8.80594	1820.04	53.4206	151.843	854.094	2.29328	1.64671	557.339	6.38449	40.9556	132.707	1.76795	17.2433	0.469272	3
SGN-U597732	Gibberellin 2 oxidase 6	4.80502	18.2298	75.5383	35.3793	404.803	18.16	4.68297	3.17638	28.3277	19.3282	121.508	9.1578	7.36299	22.2056	0.240408	3
SGN-U573672	Allene oxid synthase, Cytochrom P450	662.159	81.6855	4.95139	445.037	6.27902	23.1987	621.108	79.1941	4.29948	422.218	5.65194	17.5627	0.6721	0.0768683	4.68529	3
SGN-U578028	Lipoxygenase B	5.42345	26.5307	2972.52	4.94829	2516.8	6046.77	4.71259	17.4988	2018.04	2.92613	1727.99	3988.06	0.912388	94.8637	2.03422	3
SGN-U573070	Lipoxygenase, Desiccation-related PCC13-62	910.102	2.76514	102.702	302.81	28.5832	135.766	1154.79	1.27792	17.4825	402.631	1.09566	63.6322	0.332721	10.337	1.32194	3
SGN-U594121	Dormancy/ auxin-associated family protein, Auxin-repressed protein-like	12.4285	9.45756	481.927	13.8913	126.909	146.132	0.429262	2.32804	124.063	1.99894	35.8106	54.8434	1.1177	13.4188	0.303225	3
SGN-U586876	Auxin-responsive SAUR protein	3.87398	2.49841	35.5916	5.39871	961.92	609.146	0.733518	0.15746	40.8587	3.58248	312.969	478.347	1.39358	385.013	17.1149	3
SGN-U568021	Gibberellin receptor GID1L2, Arabidopsis carboxyesterase	7.33772	226.259	23.8408	5.97385	28.8117	34.6697	4.78857	40.6045	2.62327	0.404028	3.18045	14.3326	0.814129	0.127339	1.45422	3
SGN-U564001	Defense-signaling glycopeptide hormone precursor, Systemin	140.616	917.643	1589.68	165.916	8532.43	461.619	27.7646	17.0721	388.477	45.433	1056.16	155.036	1.17992	9.29821	0.290386	3
SGN-U602590	Lipoxygenase	10.3636	3.68115	3.25893	57.3474	41.6899	18.0636	7.09944	0.502921	0.350796	17.9783	10.1004	6.36574	5.53352	11.3252	5.54281	3
SGN-U563653	Ethylene-insensitive 2, Major latex protein	12501.3	13482	13501.2	2986.03	847.201	1096.85	563.972	902.011	2161.54	213.197	72.2046	75.7679	0.238857	0.0628395	0.081241	3,6
kinases, receptor kinases und receptors
SGN-U564178	Serine/threonine protein kinase CTR1, Serine/threonine protein kinase B-raf	713.165	379.065	213.684	2.9077	2.25922	2.31832	119.683	17.2029	6.69167	0.586271	0.00759333	0.0165225	0.00407717	0.00596	0.0108493	1,3,6
SGN-U570194	Serine/threonine protein kinase-like protein	270.883	79.878	10.6792	34.7778	8.68524	10.6533	36.0049	14.5937	1.02692	5.75987	3.62897	2.79426	0.128387	0.108731	0.997578	1
SGN-U568956	Protein kinase family protein, Cytochrom P450, G-type lectin S-receptor-like serine/threonine protein kinase	97.2584	3.84941	13373.3	130.285	663.005	6607.75	38.5148	1.40775	4267.6	63.9483	143.628	821.41	1.33957	172.235	0.494102	3
SGN-U593979	Serine/threonine protein kinase	2.67471	2.77892	1476.83	2.26355	89.5806	1704.04	0.739521	0.704406	320.283	0.0905824	36.8679	141.424	0.846279	32.2358	1.15385	3
SGN-U593852	Receptor-like protein kinase, Lectin receptor-like kinase Tg-36	105.063	533.282	9399.99	147.369	4659.23	11235.9	11.6438	65.5671	1545.79	30.506	1079.31	1657.13	1.40267	8.73691	1.19531	3
SGN-U597232	Proline extensive-like receptor kinase 1, receptor-like protein kinase	1.85941	2.83005	406.546	1.84053	54.6238	270.407	0.0140407	1.22377	116.631	0.00588068	12.5264	62.1788	0.989849	19.3014	0.665133	3
SGN-U570753	S-locus specific glycoprotein S6, Curculin-like (mannose-binding) lectin family protein	15.5743	2.30286	2.93054	6.03474	28.3378	2.87376	23.8262	0.825832	2.092	6.48914	3.10829	1.2208	0.38748	12.3054	0.980626	3
SGN-U603781	LRR family protein/extensin family protein, LRR receptor-like protein kinase, LRR receptor-like ser/thr protein kinase	123.074	149.141	1.9352	128.545	13.8362	2.20631	29.8554	22.2112	0.200809	7.99138	3.88967	0.0747024	1.04445	0.0927726	1.1401	3
SGN-U578521	S-locus lectin protein kinase family protein, Cysteine-rich receptor-like protein kinase (blast)	15.343	2.61126	35.9451	29.2648	258.972	238.089	5.15617	0.539617	8.8876	6.56166	102.785	91.052	1.90737	99.1753	6.62367	3
SGN-U563389	Cysteine-rich receptor-like protein kinase 10, Receptor-like protein kinase, Receptor-like protein	13.4042	5.01718	558.312	30.9687	542.901	1084.78	16.1846	4.10471	649.741	38.711	596.29	1256.38	2.31037	108.208	1.94296	3
SGN-U599162	Kinase, Receptor protein-kinase-like protein, Receptor-like kinase	154.755	27.5402	114.08	136.49	545.48	69.5246	10.1332	7.99193	73.419	32.2516	175.475	43.4704	0.881975	19.8067	0.609436	3
SGN-U567053	Serine/Threonine protein kinase receptor, Carbohydrate-binding receptor	3.24161	1.90275	13.487	2.16112	19.825	7.07247	0.963416	0.0200875	4.7152	0.0767862	8.35654	2.60072	0.666679	10.4191	0.52439	3
SGN-U569924	LRR-receptor-like serine/threonine proteinkinase FEI1, Somatic embryogenesis receptor kinase 2	5.30918	2.44202	49.8972	2.46846	26.2005	37.3525	3.29474	0.266589	35.9217	0.0729509	11.0518	36.9127	0.464943	10.729	0.74859	3
SGN-U601687	Receptor kinase, Receptor-like protein kinase, HSL1 (HAESA-LIKE 1); ATP binding / kinase/ protein Ser/Thr kinase	403.402	10.6815	8.66495	375.983	106.471	54.8791	108.339	1.62694	3.15184	107.929	5.37111	15.402	0.93203	9.96782	6.33346	3
SGN-U570753	S-locus specific glycoprotein S6, Curculin-like (mannose-binding) lectin family protein	15.5743	2.30286	2.93054	6.03474	28.3378	2.87376	23.8262	0.825832	2.092	6.48914	3.10829	1.2208	0.38748	12.3054	0.980626	3
SGN-U584414	Receptor AR781 similar to pheromone receptor, calmodulin-binding	4.89426	1.78618	11238.6	10.661	258.477	5486.19	2.94109	0.018188	2055.02	7.24991	176.484	1522.03	2.17827	144.709	0.488155	3
SGN-U599045	Receptor kinase, Receptor-like protein kinase, HSL1 (HAESA-LIKE 1); ATP binding / kinase/ protein Ser/Thr kinase	9131.26	232.973	214.831	8016.13	2284.99	1032.22	2750.87	66.9221	58.6646	3053.01	407.129	302.09	0.877879	9.80796	4.80478	3
SGN-U573229	EIX receptor 1, receptor-like protein kinase, LRR family protein, LRR receptor-like serine/threonine protein kinase	182.083	3.89208	234.911	56.024	55.3596	42.8621	78.6275	0.861772	91.595	12.8689	8.95385	32.3493	0.307683	14.2237	0.182461	3
SGN-U585479	LRR-receptor-like serine/threonine protein kinase, Leucin-rich repeat receptor-like protein kinase, BRI1-like 2 ATP-binding protein serine/threonine kinase	10.1903	1.59048	21.602	6.24811	32.7327	9.77331	4.59227	0.0222004	1.90059	2.33783	2.81828	3.81617	0.613144	20.5805	0.452427	3
SGN-U602657	Hyaluronan-mediated mobility receptor-like protein	4.79463	1.69412	1.65461	5.0135	3.60426	26.7686	2.60639	0.0470038	0.0132731	2.78433	2.74953	3.99043	1.04565	2.12751	16.1782	6
phosphatases
SGN-U563646	Acid phosphatase class B family protein, Acid phosphatase	446.332	43.359	3.36293	2.48562	2.52978	2.62997	116.288	22.7482	1.32316	0.0983675	0.034355	0.0554775	0.00556899	0.058345	0.782048	1
SGN-U586188	Purple acid phosphatase	1829.87	192.029	7.86688	128.376	8.98671	3.67435	593.642	83.9153	2.78023	30.0667	2.17751	3.05791	0.0701562	0.0467988	0.467066	3
SGN-U568646	Phi-1 protein	15.6676	2.67402	3.00154	8.52256	45.5325	2.98092	14.2689	0.905699	1.87708	8.37832	25.2726	2.04924	0.543962	17.0277	0.993127	3
SGN-U566843	Protein phosphatase 2C, Nuclear migration protein nudC	915.982	112.014	134.981	1131.68	1369.61	2012.51	16.9115	13.8435	33.1768	178.096	188.893	567.351	1.23548	12.2271	14.9095	3
calcium signaling
SGN-U576561	Calmodulin-like protein, calcium-binding EF hand family protein	100.317	23.2876	617.711	39.5224	214.868	401.473	28.1226	7.75056	352.547	7.07217	27.6516	76.2625	0.393975	9.22671	0.649937	3
SGN-U598310	IQ-domain 21, calmodulin binding	78.7569	421.736	1.8363	101.18	38.2854	2.14659	26.3761	106.029	0.100591	11.6901	9.54253	0.0274396	1.28472	0.0907806	1.16897	3
SGN-U602929	IQ-domain 6, Calmodulin-binding protein	251.38	65.4242	1.86913	316.014	8.86142	2.21368	31.0603	10.1674	0.122951	68.329	2.78152	0.0793778	1.25712	0.135446	1.18434	3
SGN-U597836	Pinoid-binding calcium-binding protein 1, Calcium-binding EF hand family protein	70.7584	18.6004	2.10169	50.5977	53.2225	87.087	17.153	7.46404	0.112806	17.2071	13.3999	25.6502	0.715077	2.86137	41.4367	6
G-protein coupled signaling
SGN-U567157	Phosphatidylinositol transfer protein (1)	52.7343	96.9094	250.244	3.53934	18.8181	2.50353	5.89763	11.2915	16.4733	1.99536	28.3274	0.0406791	0.0671164	0.194183	0.0100044	6
transferases
SGN-U570087	Carboxyl-methyltransferase, Salicylic acid/benzoic acid carboxyl-methyl transferase	21.3857	18.0329	71.5715	1.83945	1.916	10.4081	5.83584	2.39929	4.61598	0.0206465	0.0138827	0.569391	0.0860127	0.10625	0.145423	1,3,6
SGN-U588396	anthocyanin acyltransferase, acyltransferase 1	81.9256	1.81665	2.81041	2.63889	2.1476	2.1753	8.48234	0.0122331	1.49159	0.963983	0.00692616	0.0285939	0.0322108	1.18218	0.774014	1
SGN-U567570	Transferase family protein, N-Hydroxycinnamoyl/benzoyl-transferase 3	448.4	3499.35	50052.4	28.2207	8801.37	41808.2	414.694	3302.92	43989	29.6666	8658.72	37565.3	0.0629365	2.51515	0.835288	1
SGN-U567255	Transferase family protein	17155.8	3644.51	7255.54	679.279	1176.11	3060.1	14521.7	3278.6	6563.62	600.677	1076.67	2658.05	0.0395947	0.322708	0.42176	1
SGN-U574782	Transferase family protein, Anthranilate N-benzoyltransferase protein, Hydroxycinnamoyl CoA quinate transferase	2904.81	205.417	6.42752	11.6388	2.14939	2.02386	3018.93	240.537	4.24933	7.14207	0.41201	0.114704	0.00400671	0.0104635	0.314875	1,3
SGN-U563985	Glycosyltransferase-like protein	1.7986	182.534	76.7488	2.40425	18.8857	5.44743	0.00768727	24.5893	32.4816	1.03178	7.62263	4.27965	1.33674	0.103464	0.0709774	3
SGN-U583905	GCN5-related N-acetyltransferase GNAT family protein	7.95253	1.69902	26.271	12.5128	17.6573	27.972	2.86243	0.0532909	13.8491	3.36579	3.61079	8.339	1.57343	10.3926	1.06475	3
SGN-U570129	transferase family protein, acyltransferase-like protein	2728.36	144.04	1.94984	387.722	14.505	2.25717	327.336	42.9108	0.0524447	114.854	5.35405	0.0684212	0.142108	0.100702	1.15761	3
SGN-U567881	Sulfotransferase family protein	1446.29	37.4014	10.0297	4083.47	1361.77	48.243	652.367	23.0099	6.85778	1725.02	557.975	24.72	2.82341	36.4097	4.81	3
photosynthesis
SGN-U576554	Blue copper protein	20290.8	784.217	190.465	1624.59	379.41	27.4183	3017.39	259.413	117.659	132.759	20.8897	30.4008	0.080065	0.483807	0.143954	1
SGN-U580499	Ribulose bisphosphate carboxylase small chain 3B, chloroplastic	2.36243	1.71546	32.2334	2.67279	35.0487	20.7582	0.362159	0.0181888	24.7234	1.2081	14.6324	12.9714	1.13137	20.4311	0.643997	3
SGN-U579256	Ferredoxin 1	7.58948	7.20831	98.6512	27.1988	124.041	320.964	2.86279	0.846177	106.403	8.4502	7.33583	138.815	3.58375	17.2081	3.25352	3
SGN-U595621	Plastocyanin-like domain-containing protein, Blue copper-like protein	172.816	232.422	8.97039	80.1245	10.3209	14.1973	144.301	218.963	7.1466	53.4086	8.57978	11.9592	0.463641	0.0444057	1.58269	3
respiration
SGN-U589545	Alternative oxidase, mitochondrial	41.0492	4.12063	101.211	92.5422	109.752	324.2	26.3154	2.49729	67.245	65.2372	65.7129	217.922	2.25442	26.6347	3.20321	3
SGN-U576037	Alternative oxidase	622.287	279.539	43058.7	849.195	6556.8	35916.9	369.068	165.624	24742.4	534.168	4497	22481.9	1.36464	23.4557	0.834138	3
senescense
SGN-U601846	Senescence-associated protein-related	90.7156	5.56232	2.24843	2.65222	2.49917	2.53739	18.3607	5.86306	0.139122	0.290616	0.039131	0.0794187	0.0292366	0.449303	1.12852	1
SGN-U566924	Senescence-associated protein, Thiosulfate sulfurtransferase/rhodanese-like domain-containing protein	981.834	973.423	10155.5	2833.82	16327.9	15415.8	232.564	311.666	2796.97	814.353	5286.25	5560.08	2.88625	16.7737	1.51798	3
SGN-U572734	Senescence-inducible chloroplast stay-green protein 1	357.22	173.529	24762.3	319.65	3189.92	13055.2	36.3778	26.5618	2984.31	59.4894	926.352	959.294	0.894828	18.3827	0.527219	3
energy
SGN-U602531	Nudix hydrolase 1, NADH-pyrophosphatase	2.12386	1.61558	36.3649	1.84056	125.566	137.48	0.446989	0.0102011	7.3583	0.00795885	26.7985	36.898	0.86661	77.7219	3.78056	3
SGN-U598362	Phospholipid-translocating P-typeATPase/flippase family protein, Phospholipid-transporting ATPase, Haloacid dehalogenase-like hydrolase family protein	2.91311	2.05045	25.5885	12.0288	33.2294	318.946	1.63955	0.635283	9.65877	4.03501	10.9622	76.6736	4.12919	16.206	12.4644	3
SGN-U578438	ADP-glucose pyrophosphorylase small subunit	2116.04	37.4271	82.5825	4679.45	340.285	232.601	1267.04	21.3945	46.1172	2241.35	209.478	131.781	2.21142	9.09195	2.81659	3
SGN-U604725	AAA-type ATPase family protein, AAA-ATPase	725.101	720.678	147.268	149.889	27.2628	86.7018	178.676	20.5622	40.7564	12.9062	3.01697	16.2573	0.206714	0.0378294	0.588735	3
SGN-U583106	Nucleoside diphosphate kinase	15.6001	1.90981	168.697	31.9229	243.808	120.784	5.31584	0.048587	58.8952	13.3339	20.7731	61.0134	2.04632	127.661	0.715979	3
SGN-U575954	dCTP pyrophosphatase, AazG nucleotide pyrophosphohydrolase	35.6787	122.642	446.064	99.808	58.6712	46.0501	2.73851	26.936	54.711	33.0884	4.95278	5.7119	2.79742	0.478395	0.103237	6
redoxsystem/ detoxification
SGN-U571131	Glutation S transferase	9750.87	1311.73	77.6965	183.218	23.2604	4.99746	952.316	289.385	16.945	49.4144	6.93913	3.44243	0.0187899	0.0177326	0.0643203	1.3
SGN-U575771	Glutathione S transferase T3	6.28965	3.83808	330.92	7.17156	123.475	454.635	3.40976	2.75758	116.3	0.63056	20.7454	54.9431	1.14022	32.1709	1.37385	3
SGN-U587908	Glutathion S transferase TAU 8, Glutathion S transferase	7.09887	2.10442	33.5325	12.3542	54.1068	49.1628	6.5934	0.0734015	22.4989	2.80147	21.1007	8.02161	1.7403	25.7111	1.46612	3
SGN-U580842	Glutathion S transferase TAU 25, Glutathion S transferase-like protein	2635.71	698.023	38489.1	3865.63	16645.9	23062.6	690.793	173.414	7655.53	879.791	5396.83	5844.93	1.46664	23.8473	0.599199	3
SGN-U580668	Glutathion S transferase TAU 25, Glutathion S transferase-like protein	114.272	14.4255	201.199	105.369	703.773	446.2	99.3186	13.8733	185.512	93.6137	614.586	417.312	0.922093	48.7869	2.2177	3
SGN-U581941	Glutathion S transferase TAU 8, Glutathion S transferase	18.99	5.42615	16.204	29.6335	84.9114	24.2119	6.82193	0.918378	7.00994	4.62426	0.743365	6.35942	1.56048	15.6485	1.49419	3
SGN-U572121	typical Cystein histidin-rich thioredoxin 4 oxidoreductase	26.8945	3.03549	2.11244	6.57843	2.88382	18.6643	37.3423	0.969575	0.164121	1.9229	0.329567	3.69917	0.244601	0.950035	8.83543	6
transporters
SGN-U575998	Protonen-dependent oligopeptide transport POT family protein, Peptide transporter	10839.5	641.267	73.1462	670.616	184.896	58.7683	1064.35	187.427	28.6042	60.2877	22.7647	18.9632	0.0618677	0.288329	0.803436	1
SGN-U569577	Protonen-dependent oligopeptide transport POT family protein, Peptide transporter	1392.74	32.2562	2.61627	67.0377	14.8035	3.60094	249.799	9.66791	0.907096	9.24417	5.2049	1.92522	0.0481338	0.458936	1.37637	1
SGN-U602179	Inositol Transporter 2/Carbohydrate transmembrane transporter, Myo-inositol transporter 1	305.491	198.529	652.331	34.1467	41.3368	162.345	56.5241	2.97841	88.0379	4.64632	4.09272	21.9579	0.111777	0.208215	0.248868	1
SGN-U595153	IRT2 (zinc/iron ion transmembrane transport), Zinc transporter protein	45.4912	28.3248	48.4418	3.04099	3.20072	332.76	6.18493	13.2598	30.2851	1.00561	0.260223	310.394	0.0668478	0.113	6.86927	1,3
SGN-U583351	Peptide transporter PTR3-B, Solute carrier family 15 member 4	137.828	45.1499	2.85965	1.97894	2.05218	2.08295	51.5703	2.14725	1.9433	0.0170072	0.0150777	0.0346761	0.0143581	0.0454527	0.728391	1,3
SGN-U566391	Peptide transporter PTR3-B, Solute carrier family 15 member 4	4017.23	1551.71	5.90709	4.80278	2.59705	2.68444	1206.19	209.674	4.35815	2.43457	0.0880139	0.149286	0.00119555	0.00167367	0.454444	1,3
SGN-U603171	Pleiotropic drug resistance protein, ABC transporter	24.436	3.25952	35.8369	27.2835	95.8286	24.4884	3.40361	2.37568	14.7437	6.31579	16.0784	10.6033	1.11653	29.3996	0.683329	3
SGN-U590576	Aquaporine, PIP2 (plasma membrane intrinsic protein)	2236.58	1654.94	1723.08	1139.93	159.912	864.752	339.665	199.11	319.188	13.8158	19.0431	235.482	0.509676	0.0966272	0.501864	3
SGN-U592775	Aquaporine, PIP2 (plasma membrane intrinsic protein)	23091.7	16612.5	15857.6	11178.8	1622.31	12318.9	4685.09	2602.61	2918.01	1044.28	78.5176	1828.15	0.484104	0.097656	0.776847	3
SGN-U600546	Multidrug and toxin extrusion protein 1, Mate efflux family protein	6.38796	62.9332	9.71389	7.15696	7.19836	21.4069	1.70537	3.60363	1.50136	3.7883	1.93827	4.43747	1.12038	0.114381	2.20374	3
SGN-U563088	Oligopeptide transporter 4	395.994	37.3937	20.0299	788.385	259.374	58.4745	73.3666	21.1059	11.5759	316.288	102.866	20.149	1.9909	6.93629	2.91935	3
SGN-U602120	Oligopeptide transporter 4	570.076	20.6116	15.7191	1149.37	375.147	76.2738	140.045	3.80664	7.72897	280.365	70.3725	9.66968	2.01616	18.2007	4.85231	3
SGN-U565848	Oligopeptide transporter 4	5208.01	176.358	117.08	9383.19	3441.79	478.571	1292.49	23.0623	56.2757	3156.45	459.549	52.3486	1.80168	19.5159	4.08754	3
SGN-U569392	Protonen-dependent oligopeptide transport-like protein, Peptide transporter	3535.05	3284.93	11765.6	4612.08	25716.2	12354.9	312.646	612.979	1255.24	217.806	1744.65	294.661	1.30467	7.82855	1.05009	3
SGN-U570249	Protonen-dependent oligopeptide transport-like protein, Peptide transporter	550.054	513.86	2211.42	765.965	4169.6	2168.39	50.2837	63.6321	243.719	53.5761	246.817	136.106	1.39253	8.11428	0.980541	3
SGN-U589608	Zinc-induced faciliator-like 1 tetracycline hydrogene antiporter, Major faciliator superfamily transporter	21.9403	7071.79	175.481	8.80253	130.711	330.238	11.8778	1544.93	36.551	1.44305	41.3417	242.774	0.401203	0.0184834	1.88191	3
SGN-U581458	Nodulin MtN3 family protein, MtN3-like protein	27.9229	8.11451	2728.52	95.8232	107.223	5603.1	8.80765	1.69745	676.752	6.93559	11.4742	1346.47	3.43171	13.2137	2.05353	3
SGN-U598674	Nodulin-like protein, nodulin family protein	43.3252	13.2808	2965.6	137.015	1358.7	4962.74	7.79513	0.906081	318.744	80.8539	407.382	990.654	3.16248	102.306	1.67344	3
SGN-U572363	Nitrate transporter	31.0992	80.843	24248.8	37.3441	3494.76	15114.6	31.9952	91.9672	26819.8	39.1213	4297.99	16547.7	1.20081	43.229	0.623314	3
SGN-U567949	Nitrate transporter	19.1085	27.0354	6797.13	21.9235	1074.99	6090.4	3.97759	6.91628	1200.99	2.4566	626.978	504.984	1.14732	39.7621	0.896024	3
SGN-U576162	Nodulin-like protein, MtN21	242.704	2.6277	24.1858	155.26	119.851	20.8305	80.0381	1.38753	6.67048	107.093	30.2256	8.23517	0.639708	45.6104	0.86127	3
SGN-U576343	Nodulin MtN21 family protein (blast)	881.359	423.409	23.336	279.763	25.1128	2.67028	273.875	89.6803	4.44293	46.8817	3.65594	0.589734	0.317423	0.0593109	0.114428	3
SGN-U581475	Nodulin MtN3 family protein, RAG1-activating protein 1 homolg	182.885	3.88718	15.5892	79.9326	11.1997	2784.81	275.407	3.26151	15.3157	123.369	10.2541	3727.26	0.437066	2.8812	178.637	6
SGN-U564625	AWPM-19 like membrane family protein, Plasma membrane family protein	2.30201	2.02563	2.04201	2.32595	5.76312	87.9156	0.0783137	0.0314248	0.0690825	0.156717	6.0148	36.7583	1.0104	2.8451	43.0535	6
SGN-U574653	Vacular cation/proton exchanger 2, Calcium/proton exchanger	1695.28	59.6144	2.94339	568.732	16.4873	158.121	403.743	17.9955	0.866207	276.883	10.5847	34.0283	0.33548	0.276566	53.7206	6
primary sugar metabolism
SGN-U596880	UDP-glucuronic acid decarboxylase, NAD-dependent epimerase/dehydratase	27.3226	13.9359	15.3448	2.36953	2.3666	2.4338	5.03222	2.3238	2.73	0.102805	0.088156	0.0740792	0.0867239	0.169821	0.158607	1
SGN-U579195	Pyruvate orthophosphate dikinase, Pyruvate phosphate dikinase	676.008	2093.67	20980.1	4163.67	16503.2	20586.2	121.812	403.277	3569.71	1371.01	3170.14	3998.21	6.15921	7.88243	0.981226	3
SGN-U578309	Pyruvate orthophosphate dikinase, Pyruvate phosphate dikinase	38.7615	73.0426	753.828	225.718	765.85	1292.32	17.9169	43.5454	421.742	191.133	504.405	884.673	5.82325	10.485	1.71434	3
SGN-U584839	6-Phosphofructokinase, Phosphofructokinase family protein	13.5481	3.54534	13.4499	21.113	41.4192	27.8316	0.451816	1.25573	2.11447	5.32835	10.4219	5.93215	1.55837	11.6827	2.06928	3
SGN-U572520	6-Phosphofructokinase, Phosphofructokinase family protein	47.9805	12.8046	41.2702	73.8706	135.251	112.527	8.55973	0.458917	2.52891	20.58	7.18508	11.1833	1.5396	10.5627	2.72659	3
SGN-U571081	α-Galactosidase	2223.78	874.742	7.07968	4493.71	7661.18	36.6805	280.386	112.405	1.83147	146.665	1231.94	2.50295	2.02075	8.75822	5.18109	3
SGN-U565448	myo-Inositol oxygenase 4 (blast)	901.346	2200.65	34.6052	797.619	85.9253	12.7036	567.307	1385.8	22.6822	489.205	50.913	8.72587	0.88492	0.0390454	0.3671	3
SGN-U571241	Aldo/keto reductase family protein	12.6026	5.38188	221.581	10.3886	148.69	205.099	2.51582	2.98296	47.3826	5.51246	52.1933	81.7826	0.824317	27.6278	0.925616	3
SGN-U584816	Trehalose-6-phosphate phosphatase	1473.71	1447.43	400.004	1096.73	97.709	109.695	127.692	176.741	122.005	172.163	6.78757	16.7269	0.7442	0.0675052	0.274235	3
SGN-U584817	Trehalose-6-phosphate phosphatase	4817.94	5556.59	1624.8	3202.77	352.061	488.813	422.916	664.698	439.337	381.099	53.4593	71.2218	0.664759	0.0633592	0.300845	3
SGN-U588467	NAD(P)H-dependent D-xylose reductase, Reductase 2	87.9394	4.58153	2.19499	10.3109	8.86122	23.3689	139.571	0.863941	0.0890364	1.04906	0.95274	3.55474	0.11725	1.93412	10.6465	3.6
cell wall metabolism
SGN-U569071	Cellulose synthase family protein, Cellulose synthase-like D8	65560.4	1321.29	56.5361	4176.52	34.5272	5.09508	4289.69	702.329	54.1876	1049.56	4.57915	4.17819	0.0637049	0.0261314	0.0901209	1
SGN-U565184	Cellulose synthase family protein, Cellulose synthase-like D8	2440.98	30.8431	4.8036	126.395	2.70692	7.24765	227.189	15.645	5.27172	22.3115	0.584418	8.89554	0.0517803	0.0877641	1.5088	1
SGN-U584638	Extensin-like protein, Cystein-rich extensin-like protein 4	3650.9	620.555	114.447	30.6816	2.48776	34.5269	238.233	130.893	11.9503	3.23825	0.0936012	12.2052	0.00840385	0.00400892	0.301685	1.3
SGN-U584639	Cystein-rich extensin-like protein	114512	81122.4	3685.04	10729.1	7343.29	529.874	125355	91444.9	4075.33	12621.2	8393	619.583	0.0936943	0.0905211	0.14379	3
polysacharide degradation
SGN-U576408	Glycoside hydrolase family 28 protein/ polygalacturonase pectinase family protein	44.973	436.902	252.354	5.13003	394.952	111.974	9.14813	57.314	64.7693	1.65404	49.8032	27.6912	0.114069	0.903982	0.443719	1
SGN-U571983	β-Glucosidase, β-Glucosidase D4	1654.07	794.185	7.91949	124.755	55.7846	3.85222	792.921	403.077	10.2831	63.9175	34.1964	2.4872	0.0754231	0.0702412	0.486423	1,3
SGN-U577404	Expansin-like protein	4.6545	2.50551	2.50264	4.34514	1885	2.8966	3.50909	1.34832	1.28084	0.791669	354.131	1.44156	0.933536	752.344	1.15742	3
SGN-U562982	Xyloglucan endotransglycosylase-related 8, Xylogluan endotransglycosylase/hydrolase 9	59.9128	1.94557	136.002	154.439	71.1739	26.4533	17.2583	0.0463249	50.7719	18.2908	5.40865	7.64363	2.57773	36.5826	0.194507	3
SGN-U581597	Endoxyloglucan transferase A4, Xyloglucan endotransglucosylase/hydrolase 6	33.9281	52.4717	13.3798	14.175	3.47612	5.2207	8.41664	15.1442	6.80571	3.17536	1.6263	3.50804	0.417794	0.0662477	0.390193	3
SGN-U562972	Pectinacetylesterase family protein (blast)	4.35221	2.18282	4016.97	3.7367	301.471	2610.98	5.81055	0.685884	1719.36	2.99752	157.047	949.216	0.858575	138.111	0.649988	3
SGN-U570861	β-Amylase (8)	479.199	15.9678	22560.8	733.859	1763.95	20721.5	92.6452	4.0111	6547.22	217.945	920.861	2587.13	1.53143	110.47	0.918475	3
SGN-U597741	Glucan endo 1-3 β glucosidase	112.275	33.6239	4.77054	128.027	3.18944	2.1272	46.8004	6.34389	5.00515	22.8703	1.42565	0.0266001	1.14029	0.0948564	0.445905	3
SGN-U570620	Endoglucanase 1, Arabidopsis Glucosyl hydrolase (AtGH9B14)	9646.61	161.039	1055.22	8431.59	4214.95	7307.76	1009.35	37.428	529.526	1493.46	2063.21	998.419	0.874047	26.1734	6.92532	3
SGN-U579697	Tomato invertase inhibitor, Invertase inhibitor	7168.6	1268.64	6360.33	16684.7	22498	8368.46	268.206	267.964	1034.92	2200.46	985.016	3041.97	2.32747	17.7339	1.31573	3
SGN-U578224	Xyloglucan-endotransglucosylase/hydrolase 20/ 7	304.217	34.1102	302.22	364.38	379.851	399.475	120.537	5.84552	29.8743	233.446	81.4876	172.908	1.19776	11.136	1.3218	3
SGN-U584135	β-Fructofuranosidase isoenzyme 1/2, Arabidopsis cell wall invertase 2	12335.6	15829.5	28562.5	13914.5	12300.9	1451.86	795.263	1025.14	6457	1519.39	2151.29	315.543	1.12799	0.777087	0.0508309	6
UDP-sugar transferasens
SGN-U576362	UDP-glucosyl transferase 73 B2, UDP-glucosyltransferase family protein 1	48657.8	1428.61	43.9723	4697.77	163.23	38.9793	36324.1	1388.15	42.4671	3687.53	133.956	37.963	0.096547	0.114259	0.886451	1
SGN-U564533	UDP-glucoronosyl/UDP-glucosyl transferase family protein, UDP-glucuronosyl transferase 1-6	10240	106.435	102.911	649.227	49.33	118.853	2248.89	41.7859	25.5154	134.004	1.52926	39.8939	0.0634011	0.463475	1.15491	1
SGN-U564478	UDP-glucosyl transferase 76 E11, UDP-glucosyltransferase family protein 1	11164.5	192.15	9.68732	967.159	18.8283	64.6409	6863.9	154.056	15.5161	580.972	12.4392	144.893	0.0866279	0.0979877	6.67274	1
SGN-U577304	UDP-glucosyl transferase 72 E1, UDP-glucose glucosyltransferase	62961.9	2121.14	40.1345	4376.9	93.1467	6.75345	8572.85	1287.61	29.6545	312.475	51.4369	3.13998	0.0695167	0.0439136	0.168271	1
SGN-U579596	UDP-glucosyl transferase 72 E1, UDP-glucose glucosyltransferase	26129.7	1171.75	626.167	1440.77	340.551	482.666	3104.12	361.448	63.6707	69.7299	15.8201	35.1859	0.0551393	0.290635	0.770827	1
SGN-U582901	UDP-glucosyltransferase/coniferyl alcohol glucosyltransferase 72E2, Glucosyltransferase	1402.15	7.26009	214.158	108.942	9.40283	1012.43	1817.32	8.6471	291.97	142.302	10.8198	1449.13	0.0776962	1.29514	4.72749	1
SGN-U564536	UDP-glucosyltransferase 76E2, Glucosyltransferase	25.8155	1.92059	1.99138	2.31589	2.27745	2.67817	5.22798	0.0679636	0.111687	0.105212	0.13848	0.564742	0.0897091	1.18581	1.34488	1
SGN-U568843	UDP-glucose-sterol glucosyl transferase, Sterol-3-β-glucosyltransferase	570.738	74.1848	16.0426	39.5628	32.323	14.5633	34.5048	5.76427	7.44956	3.13275	2.52844	4.89174	0.0693186	0.435709	0.907792	1
SGN-U567691	UDP-glucosyl-transferase family 1 protein, UDP-glycosyltransferase 73B2	3991.08	819.69	1593.81	3625.41	8298.54	6716.04	3374.23	756.326	1518.06	3161.32	7501.42	6477.12	0.908379	10.124	4.21382	3
SGN-U569846	UDP-glucosyltransferase 73B2, UDP-glucosyltransferase family 1 protein	11.9031	2.43126	31.6672	15.369	95.0381	48.8695	2.33305	0.699333	18.7107	2.26102	8.34955	10.691	1.29118	39.09	1.54322	3
SGN-U586450	UDP-glucoronosyl/ UDP-glucosyl transferase family protein, UDP-glucose-glycosyltransferase	7.3172	1.64831	44.829	19.3221	33.7327	324.33	5.14734	0.138321	40.1108	8.66575	16.6758	345.442	2.64064	20.465	7.23481	3
SGN-U578227	UDP-glucosyltransferase family 1 protein	2.91332	2.36083	11066.5	7.87213	1527.26	7522.1	0.979835	0.849624	12196.2	7.6797	1851.1	7977.43	2.70212	646.918	0.679718	3
SGN-U563674	Flavonol-3-O glycoside 7-O-glucosyl transferase 1, Glucosyltransferase-like protein	113.282	66.645	813.248	340.573	681.182	332.099	11.3307	7.00269	166.342	37.9921	127.781	15.4309	3.00642	10.221	0.408361	3
SGN-U567690	UDP-glucosyltransferase 73B2, UDP-glucosyltransferase family 1 protein	39.546	11.5417	663.592	31.8906	215.151	5591.58	26.6247	8.44332	470.175	27.1845	175.458	3255.16	0.806417	18.6412	8.42623	3
SGN-U578221	UPD-glucose glucosyltransferase, UDP-glucosyltransferase family protein	215.141	477.947	2088.3	173.85	4641.99	4448.68	151.062	374.206	1498.05	119.778	3382.7	2900.7	0.808072	9.71236	2.13029	3
SGN-U576693	Anthocyanidin 3-O-glucosyltransferase, UDP-glucosyltransferase	2.30521	2.79717	205.815	2.22304	58.6552	533.87	0.123437	0.271221	23.4682	0.100723	35.1129	195.114	0.964353	20.9695	2.59393	3
SGN-U584032	UDP-glucoronosyl/UDP-glucosyl transferase family protein, UDP-glucosyltransferase	30.2609	2.27754	481.417	43.1168	70.3493	405.286	31.3192	0.654277	226.79	29.2961	32.8224	211.16	1.42484	30.8883	0.84186	3
lipid metabolism
SGN-U580274	Short chain dehydrogenase/reductase (SDR) family protein, Retinol dehydrogenase 12	23343.3	2386.53	167.645	2155.56	1104.78	152.28	18138.5	2001.18	146.175	1778.42	933.73	127.544	0.092342	0.462925	0.90835	1
SGN-U574983	Short chain dehydrogenase/reductase SDR family protein, 3-Oxo-acyl reductase	1722.44	148.468	3.43463	27.5869	64.2858	2.17781	220.775	32.5462	1.66652	4.76083	13.3739	0.0282681	0.0160161	0.432995	0.634073	1
SGN-U587778	Short chain dehydrogenase/reductase (SDR) family protein, oxidoreductase Mb1385	125516	1155.49	312.874	3565.55	298.743	50.0911	61103.5	975	408.615	2620.23	225.684	50.3592	0.0284071	0.258542	0.1601	1
SGN-U581453	Retinol dehydrogenase 12, short chain dehydrogenase/reductase (SDR) family protein	1003.58	58.4074	8.10405	72.5103	33.4469	7.48871	155.276	9.17916	4.63726	4.39092	5.17291	4.27518	0.0722518	0.572649	0.92407	1
SGN-U562655	Oxidoreductase zinc-binding dehydrogenase family protein, mitochondrial trans-2-enoyl-CoA reductase	10000.6	394.077	7.78036	168.523	9.26472	2.68382	752.149	202.472	5.5956	47.5052	3.95304	0.0449332	0.0168513	0.0235099	0.344949	1,3
SGN-U564974	Long chain alcohol O-fatty acyltransferase protein/ Wax synthase, Wax synthase isoform 3	4745.38	7643.21	186.748	532.24	495.086	99.3818	739.084	434.971	33.2782	58.9244	107.838	0.977662	0.11216	0.0647746	0.532172	1,3
SGN-U574197	Diacylglycerol-O-acyltransferase	929.61	61.6025	5.03762	3.28389	2.93915	4.64918	216.581	29.1177	3.99436	1.19899	0.383399	2.59784	0.00353254	0.0477115	0.922892	1,3
SGN-U581131	Lipid-associated family protein (blast)	160163	18935.5	1182.38	12549.2	1552.41	440.804	88187.4	15405	788.085	8562.72	1097.68	297.466	0.0783526	0.0819842	0.372811	1,3
SGN-U593417	Alcohol acyltransferase	47.8989	65.6549	34.8114	54.8255	577.141	255.857	5.28881	23.6723	11.3622	4.383	64.4394	67.2164	1.14461	8.79053	7.3498	3
SGN-U601845	Diacylglycerol-O-acyltransferase	30.2886	148.703	81.3334	36.3812	14.5016	43.876	7.06981	15.7827	11.2559	4.51641	2.56508	21.5658	1.20115	0.0975207	0.539458	3
SGN-U580141	Cyclopropane fatty acid synthase (blast)	328.727	618.48	13.5162	80.8	9.34765	11.9814	165.699	234.761	6.43547	37.7062	5.54228	15.4992	0.245797	0.0151139	0.886443	3
SGN-U599094	Cyclopropane fatty acyl phospholipid synthase	448.065	362.729	24.3343	340.406	29.5662	4.82743	94.3511	43.1108	6.78573	14.6129	2.73759	2.50754	0.759724	0.0815105	0.19838	3
SGN-U599520	Cyclopropane fatty acyl phospholipid synthase	136.191	102.009	8.85915	99.7438	10.332	3.42959	35.6034	12.6981	2.05278	5.88074	3.02838	1.86451	0.732383	0.101285	0.387124	3
SGN-U585513	Long chain fatty acid CoA ligase	27.6278	57.0821	1493.23	34.3405	674.981	6346.5	6.07737	22.8498	312.932	7.54162	210.963	1392.46	1.24297	11.8247	4.25019	3
SGN-U580428	Phosphoglycerate/bisphospho glycerate mutase family protein	505.061	206.223	55.4681	298.369	2860.01	71.5109	139.135	77.0105	20.702	43.0191	894.964	12.1265	0.590759	13.8685	1.28923	3
SGN-U573697	Short chain dehydrogenase/reductase (SDR) family protein, Carbonyl reductase 3	3.09828	2.14191	13.4758	7.56824	23.3362	12.7281	1.22903	0.0392112	4.03367	1.6205	3.91195	6.03565	2.44272	10.8951	0.944515	3
SGN-U574776	Ω-6-fatty acid desaturase	5.5786	2.23625	29.4957	3.86913	2.57871	2.69165	3.96968	0.0278423	1.2364	2.09755	0.0452705	0.0599145	0.693567	1.15314	0.0912558	6
lipases
SGN-U570559	GDSL-esterase/lipase	401.282	92.5355	27331.6	11.8714	1269.76	14807.7	144.777	31.3532	6818.82	5.51223	623.756	4656.59	0.0295838	13.7219	0.541781	1,3
SGN-U575841	Triacylglycerol lipase, Lipase	144.88	56.0134	42.921	6.01854	7.47566	3.28488	26.9354	3.75152	7.62743	1.82212	2.35856	1.02014	0.0415416	0.133462	0.0765332	1,3
SGN-U579917	Lipase, Lipase-like	15.9435	18.602	2.7166	3.30432	2.60608	4.42775	4.42931	5.721	0.697573	0.928872	0.0863278	2.42328	0.207252	0.140096	1.62989	3
SGN-U600581	Family II extracellular lipase 1 (EXC1), GDSL-esterase/lipase	9729.61	159.419	2.02855	6186.03	2.25377	2.31262	8971.37	68.9837	0.10091	7577.23	0.00757193	0.0193349	0.635795	0.0141374	1.14003	3
SGN-U571308	Family II extracellular lipase 1 (EXC1), GDSL-esterase/lipase	2446.84	35.3865	2.06607	1480.3	2.29679	2.35974	2414.63	19.2427	0.0980623	1767.84	0.0108664	0.0221983	0.604985	0.0649058	1.14214	3
SGN-U566206	GDSL-esterase/lipase	1478.58	3681.32	87.5569	204.565	158.82	35.3017	265.9	777.618	12.4688	13.7115	36.3495	11.8425	0.138352	0.0431421	0.403186	3
SGN-U596142	Peroxidase, Lipase	1919.51	392.956	52.338	391.33	9.03632	19.2447	779.787	34.1253	31.2128	395.698	1.46449	4.44734	0.20387	0.0229957	0.3677	3
lipidtransferproteins
SGN-U577099	Syntaxin 111 SNAP receptor, Syntaxin	103.14	6.79378	3691.51	172.206	326.367	2392.9	14.4689	1.72943	355.735	37.1968	122.3	247.4	1.66963	48.0391	0.648216	3
SGN-U572867	GOLGI SNARE 12; SNARE binding (blast)	2.14099	1.86638	1.98858	4.31847	26.1135	32.1253	0.0203632	0.0305152	0.091085	2.22631	13.5837	12.4981	2.01704	13.9915	16.1549	3
SGN-U581146	Protease inhibitor/seed storage/ lipid transfer protein	23.1569	24.7269	2.2024	16.5502	2.47103	2.53517	10.646	8.2603	0.0946149	11.5225	0.0213787	0.0212309	0.714698	0.0999329	1.15109	3
SGN-U590793	non-specific Lipid transfer protein	2.51807	2.2396	24.6267	2.65209	45.1548	36.3625	0.050841	0.0484795	9.18866	0.406941	11.0701	5.85173	1.05322	20.162	1.47654	3
SGN-U583005	non-specific Lipid transfer protein	214.323	483.728	2.50274	390.514	22.6207	4.5575	39.6312	64.4867	0.970995	52.7058	2.05457	2.63289	1.82208	0.0467632	1.82101	3
SGN-U588569	non-specific Lipid-transfer protein	2.1814	1.91542	102.762	2.18398	19.3719	618.953	0.0688802	0.0391757	17.6499	0.126094	7.75167	321.821	1.00119	10.1136	6.02318	3
SGN-U577638	non-specific Lipid transfer protein	5.75232	3305.08	76609.6	2.5415	4.26318	47.9783	5.75534	1473.82	8793.69	0.169389	3.03993	19.6345	0.441821	0.00128989	0.000626271	3,6
SGN-U580324	Arachidonic acid-induced DEA1, Protease inhibitor/seed storage/lipid transfer protein (LTP) family protein, Cortical cell-delineating protein	59.322	21.9744	67.4293	158.924	625.284	4.12889	41.6737	12.4586	44.1267	102.482	424.434	2.68108	2.67901	28.4551	0.0612329	3,6
SGN-U578503	TFM5, protease inhibitor/seed storage/lipid transfer protein (LTP) family protein (blast)	79269.6	37768.2	5696.99	78635.1	22436	140.218	7974.71	7867.89	1130.33	5015.11	3726.19	23.0895	0.991995	0.594045	0.0246126	6
amino acid metabolism
SGN-U581416	N-Acetylornithine deacetylase-like protein, Acetylornithine deacetylase/succinyl-diaminopimelate desuccinylase	84837.2	44713.8	2457.73	337.01	73.8051	83.5626	57165.9	41997.3	2001.83	432.932	87.1049	118.111	0.00397243	0.00165061	0.0339999	1,3,6
		75.1771	5.16703	3.60383	1.83683	1.90995	3.86134	22.6105	3.60825	3.42809	0.0247492	0.0093559	3.3679	0.0244334	0.369642	1.07145	1,3,6
SGN-U565646	Methionine γ-lyase, Cystathione-γ-lyase	5376.78	6419.95	3601.04	631.463	1407.48	2215.6	1029.39	49.3632	855.192	44.4011	213.342	500.8	0.117443	0.219236	0.615267	1
SGN-U598743	Glutamyl tRNA amidotransferase subunit A	60.3327	16.209	3.05046	7.23124	4.34678	3.12517	4.77498	4.16824	0.657102	1.34907	2.02285	0.20941	0.119856	0.268171	1.02449	1
SGN-U585350	Tryptophan synthase β chain 1	1970.94	655.915	4.70764	50.7159	4.62052	2.06916	90.0959	240.922	5.20428	3.84556	2.17608	0.00954251	0.0257318	0.0070444	0.439533	1,3
SGN-U570558	L-O-Methyl-Threonine-resistant 1 Threonine ammonia lyase, Threonine ammonia lyase	185756	108754	5279.56	20922.4	120.522	4580.63	54367	53422.8	2303	10669.6	89.9418	3138.18	0.112634	0.00110821	0.867616	1,3
SGN-U567715	3-Hydroxy-isobutyryl-CoA hydrolase, mitochondrial	1.89127	2.40223	5764.64	1.87048	52.8847	954.093	0.0156726	1.33259	1079.27	0.00685884	14.0616	65.6572	0.98901	22.0148	0.165508	3
SGN-U570951	Prephenate dehydrogenase family protein, Arogenate dehydrogenase 2, chloroplastic	181.669	35.7782	11.4715	2.6872	4.68488	17.5329	280.469	3.8035	6.66607	0.403887	1.78474	19.3262	0.0147918	0.130942	1.52839	3
SGN-U565941	Homocysteine S-methyltransferase	1934.68	8704.35	2017.66	155.58	444.013	9077.57	671.664	1822.29	328.453	59.9205	140.272	2622.92	0.0804162	0.0510105	4.49907	3
SGN-U577784	Alanine glyoxylate aminotransferase, Serine glyoxylate aminotransferase	4521.65	357.107	1096.44	6452.6	3220.13	486.005	1644.66	146.73	392.87	2584.62	1340.08	206.291	1.42705	9.01727	0.443257	3
SGN-U572542	Ornithine decarboxylase	2784.77	209.781	15.1609	500.371	2.77823	3.00167	409.972	25.1729	13.1786	339.194	0.264912	0.219705	0.179681	0.0132435	0.197987	3
SGN-U569872	Arginine decarboxylase	10.2618	134.362	4303.16	8.37586	24.9664	145.241	14.0026	74.2011	2562.49	3.58486	11.704	82.3833	0.816214	0.185815	0.0337523	6
proteases
SGN-U580750	Cytosol aminopeptidase family protein,Leucyl aminopeptidase	142085	28765.7	222.9	283.678	13.281	12.5951	113613	31180.8	268.589	325.645	22.0227	11.5464	0.00199654	0.000461697	0.0565055	1,3
SGN-U577971	Cytosol aminopeptidase family protein, Leucyl aminopeptidase	52440.2	6171.47	102.367	155.395	49.1802	51.4603	27042.7	4251.17	72.4367	90.4809	36.3039	38.5721	0.00296328	0.00796895	0.502703	1,3
SGN-U580519	Cystein protease, Cathepsin H, Cathepsin L-like cysteine proteinase	13055.8	11031.4	1048.71	30.0201	26.1962	103.173	5660.96	2153.05	153.453	1.95711	1.51888	174.259	0.00229937	0.0023747	0.0983809	1,3
SGN-U581880	DEG8 Peptidase/Serine-type peptidase, Protease Do-like (S2-serine type protease)	7337.44	4853.27	49.3115	825.807	230.857	10.1342	559.002	322.441	24.031	91.9678	28.5732	3.0454	0.112547	0.0475673	0.205514	1,3
SGN-U601468	DEG8 Peptidase/Serine-type peptidase, Protease Do-like (S2-serine type protease)	1424.53	1145.5	9.92525	145.958	44.242	3.00038	114.845	97.6293	6.29409	15.0126	10.1967	1.157	0.102461	0.0386223	0.302298	1,3
SGN-U567542	Cathepsin B	3853.03	999.986	106.196	121.382	60.9539	81.5481	444.804	116.568	32.1307	12.8526	11.5651	19.1371	0.031503	0.0609548	0.767902	1,3
SGN-U581628	Subtilase family protein, Subtilisin-like protease	5678.7	1351.31	95.1143	163.76	28.549	84.33	4095.95	1092.16	73.2482	121.836	20.2019	61.3438	0.0288376	0.0211269	0.886617	1,3
SGN-U584256	Cysteine protease, Cathepsin B-like cysteine protease	39.9094	13.0842	23639.5	65.5947	1526.45	10566	17.9074	2.30013	4530.96	11.8241	674.087	2006.19	1.64359	116.664	0.446964	3
SGN-U580776	Cysteine protease EP-B2, Cathepsin B-like cysteine protease 5	220.247	28.0354	476.24	149.181	957.376	101.002	253.059	35.8096	634.738	179.229	1159.19	137.978	0.677334	34.1488	0.212083	3
SGN-U569471	Serine carboxypeptidase (1)	19.7031	1.59347	2.73597	16.679	31.4879	3.34585	13.0517	0.0213636	0.851208	6.8701	10.3188	2.47245	0.846515	19.7606	1.22291	3
SGN-U569758	Serine carboxypeptidase	97.8237	5.78986	687.567	52.4922	174.436	701.899	88.4213	0.542304	83.6845	19.8083	6.56061	177.133	0.5366	30.1278	1.02084	3
SGN-U586216	Serine carboxypeptidase 1, Serine carboxy peptidase-like 40	211.668	249.069	1.98994	116.802	28.31	2.1867	39.2248	36.3891	0.165999	4.36519	5.59206	0.0894242	0.551817	0.113663	1.09888	3
SGN-U578578	Subtilase family protein, Subtilisin-like protease	671.879	88.2583	419.086	837.523	846.389	260.404	114.911	15.8527	92.7876	139.443	228.555	145.346	1.24654	9.58991	0.621361	3
SGN-U566125	Subtilase, Subtilisin-like serine protease	38.472	8.91238	24.9732	29.6972	82.2509	60.5662	3.1359	2.03795	3.38396	7.97461	21.0594	27.0559	0.771917	9.22885	2.42525	3
SGN-U566304	Carboxy-terminal processing protease	254.028	133.258	5513.61	490.002	1842.88	3086.13	10.2137	10.6789	630.77	70.2702	372.117	444.801	1.92892	13.8294	0.559729	3
SGN-U594642	Carboxy-terminal processing protease	12.0002	3.52867	198.288	21.5051	57.4472	227.894	5.78991	1.52083	131.864	9.70486	38.104	115.104	1.79206	16.2801	1.14931	3
SGN-U580215	Vacoular processing enzyme 1	1351.49	1201.59	18429.3	4949.59	18011.7	19065.3	1248.45	1164.05	16055.7	4949.23	17215.1	17158.3	3.66232	14.9899	1.03451	3
SGN-U586442	Carboxyl-terminal peptidase	1.94987	1.67072	5.86872	1.9822	25.7354	1.99938	0.0368234	0.0157108	3.53754	0.0246281	6.99061	0.0462374	1.01658	15.4038	0.340685	3
SGN-U595187	Serine carboxypeptidase family protein	18.6979	50.9445	1.65132	3.72149	2.37033	1.94461	22.2533	3.06844	0.0528405	3.2399	0.619545	0.0117343	0.199032	0.0465277	1.17761	3
SGN-U567694	Aspartic proteinase nepenthesin-1	9.58679	2.33514	1.95845	17.3414	45.7456	3.05972	6.15708	0.325904	0.0796241	3.29301	11.1176	0.550563	1.80888	19.5901	1.56232	3
SGN-U567901	Aspartic proteinase nepenthesin-1	68.608	19.6808	14.1541	168.137	362.582	32.2175	13.9554	7.11693	3.86126	15.1676	79.2289	32.209	2.4507	18.4231	2.2762	3
SGN-U576210	Serine carboxy peptidase 1	9675.87	8005.25	741.468	2564.98	1110.19	146.603	2336.56	2646.14	561.053	1408.67	935.673	148.44	0.265091	0.138682	0.19772	3,6
proteinase inhibitors
SGN-U578389	Kunitz-type protease inhibitor	50708	22778.6	2801.72	2.58706	2.06158	2.05514	29332	6549.09	555.432	1.00588	0.0329032	0.00709654	5.10187e-05	9.05054e-05	0.000733528	1,3,6
SGN-U577283	Cathepsin D inhibitor	184649	185914	7200.81	21.6203	2.46732	2.79179	77045.1	88168.9	4731.56	16.9713	0.0359207	0.745918	0.000117088	1.32713e-05	0.000387705	1,3,6
SGN-U578366	Proteinase Inhibitor II	206854	250909	146491	30.8065	10.4297	6.34274	103479	132066	102216	39.7522	7.56979	6.71542	0.000148929	4.15675e-05	4.32978e-05	1,3,6
SGN-U587242	Proteinase inhibitor I (fragment)	167826	212971	65868.5	66.0591	12.732	2.4018	30806.3	28519.5	2322.84	15.9309	10.857	0.0841651	0.000393617	5.97831e-05	3.64636e-05	1,3,6
SGN-U573941	Trypsin and protease inhibitor family protein / Kunitz family protein (blast)	69942.6	29628	3848.29	72.8794	33.1685	380.351	10903.6	10354.2	921.47	17.3959	9.72106	90.1609	0.00104199	0.0011195	0.0988364	1,3,6
SGN-U580463	Proteinase inhibitor I	25035.3	8814.75	1556.79	75.8283	10.6115	13.6368	13282.4	5036.75	828.872	44.8051	15.0313	4.95204	0.00302885	0.00120383	0.00875955	1,3,6
SGN-U577558	Proteinase inhibitor I	175323	104184	2700	196.307	5.62078	2.20193	49645.4	36301.1	1155.83	78.515	3.42564	0.148448	0.00111969	5.39503e-05	0.000815528	1,3,6
SGN-U592087	Proteinase inhibitor I	27472.5	24699.7	6592.49	18.4317	2.70827	2.00049	10946.8	6998.44	2795.43	7.07906	1.25275	0.0262757	0.000670915	0.000109648	0.00030345	1,3,6
SGN-U578474	Proteinase inhibitor I	75.1737	75.4016	60.8168	2.41058	4.80981	3.31041	9.57182	14.3024	14.7498	0.09285	3.81242	1.35837	0.0320668	0.0637892	0.0544324	1
SGN-U583199	Kunitz-type-trypsin inhibitor KTI1, Kunitz trypsin inhibitor	14586.4	93560.8	35146.2	26.5518	45.862	63.9976	5614.48	23538.5	4640.16	12.6774	54.2736	104.283	0.00182031	0.000490184	0.0018209	1,3
SGN-U587247	Proteinase inhibitor I	6606.36	6746.98	818.206	2.24793	2.24084	2.4913	3613.52	1846.3	684.567	0.0806736	0.0874374	0.330769	0.000340268	0.000332125	0.00304483	1,3
SGN-U578279	Proteinase inhibitor I, Chymotrypsin inhibitor 2	119384	72754.5	3637.48	551.314	35.3196	94.707	12566.5	23381.7	1054.92	124.548	10.8822	132.432	0.004618	0.000485462	0.0260365	1,3
SGN-U581582	Wound-induced proteinase inhibitor 1 (blast)	38267.3	7978.74	222.449	46.5246	4.30164	2.82464	9430.74	3143.19	145.814	24.062	1.70902	0.525155	0.00121578	0.000539138	0.0126979	1,3
SGN-U572443	Chymotrypsin inhibitor 2, tumor-related proteinase inhibitor I	1885.97	68.4684	637.137	917.083	926.994	95.1598	721.901	3.94285	168.474	510.469	221.218	84.1984	0.486266	13.539	0.149355	3
SGN-U578475	Aspartic protease inhibitor 1, Kunitz-type protease inhibitor	121693	83928.4	3347.76	9364.22	371.793	133.669	47398	42261.3	1668.81	5823.28	191.121	176.148	0.0769496	0.00442989	0.0399279	3
SGN-U585601	TOMARPIX proteinase inhibitor	2195.28	734.527	241.495	12.2145	18.8287	2.60799	874.485	348.032	158.16	7.12823	3.31576	0.0731741	0.00556397	0.0256338	0.0107994	3
SGN-U582384	Endopeptidase inhibitor, Kunitz trypsin inhibitor	219.316	1684.6	677.913	75.1721	13591.7	2564.27	330.15	1555.75	578.644	67.5681	11940.7	2273.48	0.342758	8.06818	3.7826	3
SGN-U585465	Aspartatic protease inhibitor 5, Kunitz-type proteinase inhibitor A4	11515.9	13441.7	4622.77	408.557	117.139	33.5282	2822.15	3917.94	1686.59	146.62	88.8691	50.0875	0.0354775	0.00871455	0.00725283	3
SGN-U579158	Metallocarboxy peptidase inhibitor (blast)	274345	278647	72359.9	14784.9	8669.55	1932.31	6395.78	19319.5	3008.14	6654.58	2129.23	636.289	0.0538914	0.031113	0.0267041	3,6
SGN-U579823	Multicystatin	11151.6	9769.46	399.737	288.29	14.6983	13.5414	5836.75	3642.84	70.62	155.287	4.77222	3.37632	0.0258518	0.00150451	0.0338758	3,6
SGN-U574346	Cysteine protease inhibitor 8	22.0636	24.9669	19.741	4.48272	7.35082	2.19009	9.69867	11.4119	3.79754	0.166394	3.19055	0.0357044	0.203173	0.294423	0.110941	6
polyamine biosynthesis
SGN-U593751	Spermidine synthase 1	187.055	46.7941	38.4339	11.0544	12.7315	39.1598	12.8465	5.10945	4.72869	1.26868	3.7194	7.0144	0.0590969	0.272075	1.01889	1
SGN-U571712	Spermidine hydroxycinnamoyl transferase, hydroxy cinnamoyl-CoA quinate transferase	214.371	136.818	7.99093	23.6387	2.86416	4.46363	124.289	7.98321	10.091	3.33335	0.470947	4.13896	0.11027	0.020934	0.558587	3
SGN-U567915	Adenosylmethionine decarboxylase family protein	455.416	52.8211	980.333	363.758	513.496	237.553	119.021	19.2994	297.102	47.0965	63.4979	37.6702	0.798738	9.72142	0.242319	3
phenylpropanoid metabolism
SGN-U565500	Hydroxycinnamoyl-CoA-shikimate/quinate hydroxy cinnamoyltransferase	6108.4	861.752	882.61	728.151	695.422	1401.85	820.518	74.2045	69.6774	72.1023	68.7173	142.393	0.119205	0.806986	1.5883	1
SGN-U575767	Agmatine coumaroyl transferase, Hydroxy cinnamoyl CoA shikimate/ quinate hydroxy cinnamouyl transferase like protein	1251.56	529.563	628.907	2698.22	4081.51	10160	249.116	89.1887	219.961	321.748	322.699	6138.6	2.15589	7.70732	16.155	3
SGN-U575022	O-methyltrandferase 3, Orcinol-O-methyltransferase	103.791	114.658	2190.81	119.884	4.4141	81.1991	24.4302	45.6904	889.984	21.9696	2.03759	25.7355	1.15505	0.038498	0.0370635	3
SGN-U565973	Transferase family protein, hydroxy cinnamoyl-CoA shikimate/quinate hydroxycinnamoyl transferase	4.96199	1.98203	1413.51	18.3362	34.3802	13277.6	2.53571	0.470067	882.145	10.1516	12.8047	1294.57	3.69534	17.346	9.39338	3
SGN-U566562	Zinc finger C3HC4 RING finger family protein, Cinnamoyl-CoA-reductase-ilke protein	12.0477	36.922	24.8682	47.6588	638.464	13.3267	4.20921	9.14659	4.46579	14.5007	113.541	2.21105	3.95583	17.2922	0.535893	3
biotic stress
SGN-U585929	Pto-responsive gene 1 protein	16296.7	3825.51	1565.75	291.738	95.5355	17.3113	14047.6	3420.06	1337.52	256.708	86.6304	15.9712	0.0179016	0.0249733	0.0110562	1,3,6
SGN-U578502	Polyphenoloxidase	4916.05	1971.62	77.9216	181.607	3.81237	2.77972	618.81	459.842	3.34784	48.0622	1.11723	0.380799	0.0369417	0.00193362	0.0356733	1,3,6
SGN-U577900	Polyphenoloxidase	46687.8	36997.4	4887.11	122.211	30.0103	2.76712	63851	56186.2	6913.54	93.8892	40.0172	0.539309	0.00261763	0.000811145	0.000566207	1,3,6
SGN-U579941	Polyphenoloxidase	135212	61035.8	7977.23	16205.1	371.578	126.926	8100.73	18778.4	207.185	4317.14	57.0514	124.658	0.119849	0.00608786	0.0159111	1,3
SGN-U591988	Polyphenoloxidase	4688.48	2312.83	19.8557	3.01088	6.83284	2.44502	804.587	590.38	7.24552	0.841533	7.78039	0.081848	0.000642185	0.00295432	0.12314	1,3
SGN-U581220	Polyphenoloxidase	8523.01	3893.75	141.42	4.96322	2.15223	98.2598	1559.88	1202.12	35.1585	4.83195	0.0409311	7.12556	0.000582332	0.000552739	0.694806	1,3
SGN-U584784	Wound/stress protein, Lipoxygenase domain-containing protein 1	59285.9	48808.7	16041.7	2873.54	2856.25	894.138	5431.16	10905.9	3873.33	260.226	453.019	269.697	0.0484692	0.0585193	0.0557384	1,3
SGN-U577810	Flower-specific gamma-thionin-like protein/acidic protein precursor	42466.2	20616.1	1663.32	24.1688	6.79052	11.4103	17061.9	12082.2	1409.02	33.1497	4.93265	14.319	0.000569131	0.000329379	0.00685998	3
SGN-U579235	Pathogenesis-related protein 4B	152.516	139.705	1642.83	87.4489	2793.99	957.569	77.1377	58.1622	1317.23	48.2101	1622.5	739.336	0.573376	19.9992	0.582876	3
SGN-U564932	Pathogenisis-related family protein, Pathogenisis-related protein-like protein	551.128	55.6385	101.843	309.938	3848.78	114.134	218.789	19.7306	50.7559	136.215	842.989	84.7755	0.562371	69.1748	1.12068	3
SGN-U581507	Class II chitinase, Endochitinase	102.074	484.506	1701.61	32.3652	18363.6	8513.46	32.8212	228.682	477.762	9.83865	4382.28	2903.59	0.317076	37.9018	5.00318	3
SGN-U585509	NBS-LRR-type resistancce protein, Disease resistance protein	13.3625	3.45219	2.03338	47.8038	59.3647	3.66198	5.54143	1.72972	0.105635	9.70236	6.45524	2.30885	3.57747	17.1962	1.80093	3
SGN-U595327	Avr9/Cf-9 rapidly-elicited protein 75	92.019	1747.37	239.623	19.6052	80.7504	602.955	11.3351	219.369	83.0493	3.8727	26.269	97.8692	0.213056	0.0462125	2.51626	3
SGN-U579605	Polyphenoloxidase	57621.6	32945.7	292.044	62.2595	2.45907	7.32442	8983.6	8205.61	122.66	40.241	0.0291164	8.33465	0.00108049	7.464e-05	0.0250798	3
SGN-U573596	Chitinase A	246.191	750.967	93.8053	26.3595	77.6234	349.689	100.561	113.117	18.9452	18.7964	12.1302	219.776	0.10707	0.103365	3.72781	3
SGN-U564684	Plant viral response family protein	5.60706	64.3341	4480.5	4.86318	664.852	4489.19	2.95674	19.4512	1192.92	2.47331	234.223	745.36	0.867332	10.3344	1.00194	3
SGN-U578266	Avr9/Cf-9 rapidly-elicited protein 65	203.423	123.854	795.487	186.752	2160.05	2350.47	95.5877	39.7371	149.5	116.104	244.801	896.272	0.918044	17.4403	2.95475	3
SGN-U578748	Wound/stress protein, Lipoxygenase homology domain-containing protein 1	6260.12	1772.63	96.4265	1727.05	142.684	18.9911	156.203	455.545	13.9835	476.612	26.3931	2.03451	0.275881	0.0804928	0.196949	3
SGN-U580439	Chitinase	2.05838	1.71439	93.7262	3.12003	24.8599	35.3232	0.0292615	0.026433	14.8457	1.80901	12.2102	8.33863	1.51577	14.5007	0.376876	3
SGN-U586044	ADR-like 1, disease resistance protein, Nbs-lrr resistance protein	12.0686	9.67679	14.3674	12.1348	112.808	52.7653	4.45412	3.48198	1.09389	2.53043	26.4904	10.83	1.00549	11.6576	3.67258	3
SGN-U575000	Defensin-like protein 19	3.95276	17.7356	2.11224	2.40344	2.3652	6.67593	2.67292	3.98386	0.0981962	0.135596	0.116572	7.31937	0.608042	0.133359	3.16059	3
SGN-U603732	Pathogenesis-related protein 1	69.2053	164.859	6.2702	65.914	10.2425	9.78867	25.0196	27.4832	0.669395	16.0007	2.33515	5.52121	0.952441	0.0621288	1.56114	3
SGN-U583686	Mildrew resistance locus O -like protein 3	63.4723	2.50294	2202.7	154.373	29.5763	1145.41	5.76539	0.75899	490.388	12.9934	4.01613	154.504	2.43213	11.8166	0.520005	3
SGN-U572348	Peroxidase, Nascent polypeptide-associated complex- α subunit	37.6956	11.1858	9.35484	129.147	298.147	20.3467	8.63146	0.764033	3.56366	50.1722	86.6966	6.00606	3.42604	26.654	2.175	3
SGN-U578758	Peroxidase (15)	48.6367	8.70574	8.21582	639.129	120.453	2.89891	20.6408	1.45449	5.59089	282.116	17.053	0.483031	13.1409	13.836	0.352845	3
SGN-U580369	Anionic peroxidase, Peroxidase	41.7275	13.0787	6125.41	23.2242	805.218	10479	8.50221	7.06158	2813.57	3.42575	191.132	1595.22	0.556567	61.5673	1.71075	3
SGN-U568927	Peroxidase 51/11	196.351	30.4018	19.094	187.591	864.171	72.734	93.9806	9.76879	5.02828	58.4451	287.458	28.4719	0.955387	28.425	3.80927	3
SGN-U580684	Peroxidase 5/51	19.0926	35.5919	167.85	10.9509	4.49708	24.6757	1.61272	3.79004	57.6323	5.91671	1.40302	15.4613	0.573568	0.126351	0.147011	3
SGN-U585063	Peroxidase	2.99516	2.94173	90.9346	3.01248	50.9336	325.563	1.92805	1.09952	24.323	1.11446	10.3206	113.962	1.00578	17.3141	3.58019	3
SGN-U578109	Peroxidase	4.70472	29.8076	20.0625	5.31447	2.50616	5.50248	0.464881	11.7862	3.751	2.51506	0.0774076	5.1676	1.1296	0.084078	0.274266	3
SGN-U577362	Metallothionein	20263.4	23467.1	42135.2	31626.8	53910.6	34551.1	30493.6	35561.3	62786.4	47446.5	80163.9	51537.9	1.56078	2.29728	0.820005	3
SGN-U585806	Pathogenesis-related family protein, Pathogenesis-related protein-like protein	12.9116	26.4779	801.825	53.0172	5665.12	15286.4	0.489492	7.93322	105.065	9.37361	356.981	2620.84	4.10616	213.956	19.0645	3,6
SGN-U592361	Pathogenesis-related family protein	1.99218	4.10422	1.90066	7.81905	46.2953	20.1056	0.0178457	3.50708	0.309902	8.89909	0.729774	3.29338	3.92487	11.2799	10.5783	6
SGN-U576690	plant-viral-response family protein	731.635	31.0663	2.82708	311.952	25.9894	44.0744	118.447	7.15878	0.708606	135.704	7.97497	7.81848	0.426377	0.836576	15.5901	6
abiotic stress
SGN-U581282	Class IV heat shock protein	25.9744	8.5104	213.699	23.1743	272.378	690.184	2.41497	3.37401	86.2556	2.77061	117.17	203.046	0.892195	32.0053	3.2297	3
SGN-U566729	Class I heat shock protein 1, Class I heat shock protein 3	133.498	63.9091	1659.18	477.814	715.248	3359.18	134.839	62.7488	1491.42	490.004	714.799	3074.13	3.57919	11.1917	2.0246	3
SGN-U574546	Chaperone protein dnaJ	157.593	36.9591	54.4948	269.543	397.682	57.9303	27.7267	6.53241	13.0994	62.6814	42.5328	18.4544	1.71038	10.7601	1.06304	3
SGN-U579872	Ethylene-responsive heat shock protein, Heat shock protein 70-3	54.5693	22.737	388.01	48.3518	195.759	3103.71	8.22095	6.11778	90.7139	20.1179	31.7384	1442.79	0.886061	8.6097	7.99906	3
SGN-U584376	Desiccation-related protein PCC 13-62	12.2081	6.91183	56.9561	28.7148	189.674	19.1481	2.00721	2.00028	18.6678	3.39134	83.2788	4.60584	2.35211	27.4419	0.336191	3
SGN-U579881	Universal stress protein (USP) family protein	458.154	102.915	321.882	339.866	831.92	2970.47	189.267	50.3099	98.6821	139.071	344.874	1469.97	0.741815	8.08356	9.22844	6
Cytochrom P450
SGN-U570716	CYP705A4, Cytochrom P450	174.857	177.298	87.544	2.45759	2.88696	3.30873	33.0237	23.7166	9.39349	0.0989499	0.637802	1.28279	0.0140549	0.0162831	0.0377951	1,3,6
SGN-U591314	Cytochrom P450	17904.6	1017.2	73.8797	1600.73	201.809	81.5073	6424.99	513.668	28.8872	551.939	68.5639	36.8747	0.0894038	0.198396	1.10324	1
SGN-U583521	Ent-kaurenoic acid oxidase 2, Cytochrom P450	15639.6	678.585	20.4086	1070.11	135.345	19.9369	14581.9	777.224	26.1988	1011.6	133.176	49.7209	0.0684233	0.199451	0.97689	1
SGN-U564582	Cytochrom P450	143.847	9.78268	4.33553	2.97766	2.46224	2.51137	48.4149	7.30516	2.2866	0.955915	0.0237051	0.014596	0.0207001	0.251694	0.579254	1
SGN-U579686	Cytochrom P450	47669.7	3489.97	252.192	5095.01	711.481	263.877	4415.93	1445.34	47.9602	390.573	24.9131	27.2117	0.106882	0.203865	1.04633	1
SGN-U592835	putative Cytochrom P450	173.287	6.72234	1.761	8.56997	2.27982	2.06705	29.276	5.03058	0.0736558	1.02196	0.345231	0.0182552	0.0494554	0.339141	1.17379	1
SGN-U591932	Cytochrom P450	44538.1	3188.05	231.541	4482.84	631.024	243.5	27359.7	2664.58	183.63	3113.38	490.329	175.361	0.100652	0.197934	1.05165	1
SGN-U567361	Cytochrom P450	739.223	287.966	115.68	52.1258	13.1092	18.7794	566.972	235.177	91.506	37.5815	10.938	30.4856	0.0705143	0.0455233	0.162339	1,3
SGN-U567668	CYP72A15, Cytochrom P450	16676.1	855.231	200.791	1262.35	69.0638	58.0455	17844.3	1063.97	231.341	1496.72	79.3583	70.7573	0.0756984	0.0807545	0.289085	1,3
SGN-U577054	Cytochrom P450	4227.14	335.114	24.0158	25.0103	16.6114	28.1654	383.048	112.109	9.1027	6.08917	0.646871	19.095	0.0059166	0.0495696	1.17278	1,3
SGN-U582892	Cytochrom P450	953.272	26.3027	8.76783	2.2972	1.92404	1.93769	200.036	8.69636	2.6629	0.789923	0.0183226	0.00811789	0.0024098	0.0731499	0.221	1,3
SGN-U573728	CYP706A6, Cytochrom P450	60.9854	42.2561	3589.04	72.4072	429.956	9079.29	6.33713	13.4918	1561.01	8.65434	118.814	328.863	1.18729	10.175	2.52973	3
SGN-U565581	CYP96A9, Cytochrom P450	55.8094	33.0487	13.7689	129.989	338.54	9.08003	12.7224	6.43666	3.19144	42.1345	103.85	2.90941	2.32916	10.2437	0.659459	3
SGN-U578818	CYP72A15, Cytochrom P450	2.13214	2.07788	41.7949	3.11947	108.643	48.0208	0.0385461	0.197651	25.3969	1.33867	28.2899	3.44382	1.46307	52.2855	1.14896	3
SGN-U576096	CYP706A6, Cytochrom P450	117.381	4.305	4.95733	181.947	84.2174	68.5446	50.2345	3.79857	3.0261	78.0299	32.3142	31.5801	1.55006	19.5627	13.8269	3
SGN-U563375	CYP94B3 (cytochrome P450, family 94, subfamily B, polypeptide 3), Cytochrom P450	286.903	323.698	2.64019	5.48385	2.39954	3.03325	109.643	34.2863	1.59638	3.87684	0.590054	1.98156	0.0191139	0.00741289	1.14888	3
SGN-U577051	CYP71B11, Cytochrom P450	10.8849	4.60904	182.919	37.4934	139.931	993.715	6.6829	2.4959	115.031	9.88494	8.1337	65.6969	3.44454	30.36	5.43254	3
SGN-U563045	Cytochrom P450	179.576	672.34	9.62703	2.4544	3.55692	3.92856	240.969	750.601	9.10044	0.849605	1.75459	2.92034	0.0136677	0.00529035	0.408076	3
SGN-U583747	Cytochrom P450	72.3373	2.12095	53.6411	91.0797	54.9377	287.614	24.5958	0.0618564	31.6851	11.8398	13.5155	3.40272	1.2591	25.9024	5.36182	3
SGN-U564760	Cytochrom P450	41.9185	9.66465	30.9267	87.6398	106.926	158.804	3.43299	3.66024	9.7977	7.88766	9.04269	43.6883	2.09072	11.0636	5.13485	3
SGN-U580161	CYP71B16, Cytochrom P450	11.2294	19.762	464.625	13.9094	195.722	352.724	1.49533	2.77127	111.17	1.49025	48.8511	198.723	1.23867	9.90396	0.759159	3
SGN-U570075	CYP71B34, Cytochrom P450	4.21955	2.12156	12.7757	5.15097	39.5431	8.34968	1.00379	0.0443922	6.29695	2.59909	11.6704	5.05912	1.22074	18.6387	0.653558	3
SGN-U573734	CYP706A6	697.68	448.545	34441.1	742.993	6936.55	23746.9	301.011	259.659	17796.8	303.713	3346.56	9796.82	1.06495	15.4646	0.689494	3
SGN-U595076	CYP706A6	236.998	141.352	12859.2	248.273	2133.4	8258.04	8.07481	56.2495	5201.34	18.6252	314.87	1242.48	1.04758	15.0929	0.642191	3
SGN-U579740	Cytochrom b561	2.37698	2.02379	583.545	2.29442	408.412	1352.35	0.10624	0.029338	293.225	0.0778203	58.8151	624.421	0.965265	201.805	2.31748	3
SGN-U575365	CYP P450, CYP71B20 electron carrier/heme binding/ iron ion binding	78.2226	30.9672	383.206	87.9183	874.921	757.051	4.57377	6.33024	87.4624	19.6471	77.6161	98.6835	1.12395	28.2531	1.97557	3
SGN-U565856	CYP71B10, Cytochrom P450	18.0074	25.3151	393.224	21.9269	452.004	4342.32	17.7238	27.4276	269.049	20.098	370.104	3194.38	1.21766	17.8551	11.0429	3,6
SGN-U564048	Cytochrom P450	10.0757	1.72003	1.77861	10.454	6.35338	48.4982	3.81292	0.0162314	0.0567688	2.77754	0.709414	3.24263	1.03755	3.69376	27.2674	6
secondary metabolism
SGN-U580968	Terpene synthetase (blast)	3147.39	854.588	125.088	13.3784	2.27572	2.31744	824.993	432.957	17.7559	4.02003	0.026626	0.0356653	0.00425064	0.00266294	0.0185266	1,3,6
SGN-U593501	(+)-Δ-Cadinene synthetase, Germacrene-D-synthetase	42984.1	15417.1	2043.63	9.25817	11.6757	7.30761	8991.24	7735.66	164.162	2.13227	1.04044	4.69394	0.000215386	0.000757318	0.0035758	1,3,6
SGN-U572947	Sterol-4-α-Methyl-oxidase 1-1, Sterol-4-α-Methyl-oxidase 2	41969.1	15342.7	60265.4	697.267	18532.3	33384	3329.01	2279.41	7752.01	195.416	2097.05	6494.91	0.0166138	1.20789	0.55395	1
SGN-U575995	Sterol-3-β-glucosyltransferase	8308.55	1230.43	262.842	644.085	571.784	243.097	924.98	184.029	30.4114	44.0139	51.0963	9.92908	0.0775207	0.464702	0.924877	1
SGN-U580496	2-Oxo glutarate-dependent dioxygenase, Oxidoreductase 2OG-Fe II	10168.7	530.723	37.4101	405.247	48.7591	15.299	1231.14	249.206	5.51254	59.9836	5.67671	3.72244	0.0398523	0.091873	0.408953	1
SGN-U564996	Anthocyanidin synthase, Oxidoreductase 2OG Fe II oxygenase family protein	181.346	43.5945	842.676	2.28378	9.21607	156.487	148.272	34.2546	833.084	0.207454	6.55066	123.881	0.0125935	0.211404	0.185703	1
SGN-U579341	Xanthine dehydrogenase	13165.1	3323.54	654.05	932.182	608.53	387.727	2128.4	903.541	47.5676	59.3586	17.7662	73.8213	0.070807	0.183097	0.592809	1
SGN-U601853	Lanthionine synthetase C-like protein 2	84.2545	39.0938	28.1852	11.9797	7.0303	19.3931	63.8074	36.8741	24.5002	9.73597	5.10861	16.0621	0.142185	0.179832	0.688058	1
SGN-U573281	Lanthionine synthetase C-like protein 2, NBS-LRR disease resistent protein, cc-nbs-lrr resistant protein	1547.2	856.429	382.353	121.449	55.7854	219.821	1579.15	904.098	392.334	118.33	56.6837	201.249	0.0784959	0.0651373	0.574917	1,3
SGN-U583060	Laccase (13)	2.43728	1.91641	4.70144	18.3721	24.078	4.3601	0.740513	0.397712	3.75413	25.8448	4.40875	1.37905	7.53798	12.5641	0.927397	3
SGN-U581990	Laccase 1a	16.7455	3.55131	70.3406	26.8895	64.3591	36.1717	17.197	2.78565	71.8129	27.2053	63.6839	43.1281	1.60577	18.1226	0.514236	3
SGN-U574145	NAD(P)H oxidoreductase, Isoflavon reductase-like protein 5	95.151	17.6028	653.102	17.1496	181.982	2769.74	42.2674	4.14934	223.018	7.76363	90.731	708.056	0.180235	10.3382	4.24089	3
SGN-U578140	β-Amyrin synthase (blast)	50.0249	28.6931	1369.46	61.2399	270.273	621.796	7.26656	7.99815	472.207	9.28757	50.2996	243.553	1.22419	9.41943	0.454043	3
SGN-U581662	Laccase, DVL13	227.708	37.7097	7.1213	171.571	838.104	156.672	60.7813	6.36967	4.39185	6.86031	135.941	138.522	0.75347	22.2251	22.0005	3
SGN-U568404	Tropinone reductase-like protein 16	33145	17597.5	203.148	15521.9	1517.85	48.428	3252.98	1432.34	31.5579	3588.43	136.822	10.1239	0.468303	0.0862538	0.238388	3
SGN-U573806	CTF2A Monooxygenase/oxidoreductase, Monooxygenase FAD-binding	56.4109	20.3556	118.036	113.625	249.972	490.199	6.35837	1.79093	40.1952	9.23519	34.3043	79.8241	2.01423	12.2803	4.15298	3
SGN-U578833	Major latex-like protein (31)	20.5422	74.3881	445.395	41.1971	982.391	175.037	12.4497	9.86487	149.578	12.5504	198.721	103.15	2.00549	13.2063	0.392994	3
SGN-U572546	Major latex-like protein	2.15823	1.86872	1.93842	11.7234	22.565	2.68945	0.0432361	0.0562714	0.103445	2.39529	3.12439	0.626383	5.43198	12.0751	1.38744	3
SGN-U590489	Dehydrin, Dehydrin DHN1	9.55862	35.3411	11.1572	15.1224	66.2718	314.46	5.51027	20.2186	1.22433	10.8586	39.4606	73.1187	1.58207	1.87521	28.1844	6
SGN-U581470	Dehydrin, Dehydrin family protein	7.76964	1.8214	19.4118	2.26685	4.27796	891.864	7.51131	0.0543897	6.18044	0.16648	1.46029	99.59	0.291757	2.34872	45.9444	6
SGN-U594233	Epoxide hydrolase (1)	37.586	228.429	291.108	160.537	645.998	4525.92	27.4198	28.3682	17.2599	48.7819	112.938	1191.9	4.27118	2.82801	15.5472	6
SGN-U591765	Dimethylalanine monooxygenase, Flavin-containing monooxygenase	13.5224	20.0363	24.2554	20.552	137.904	314.121	0.73945	2.37444	2.13154	1.03285	13.3692	29.1294	1.51985	6.8827	12.9505	6
diverse function
SGN-U597392	Sterile α motif domain-containing protein	2915.69	2099.84	918.087	110.238	110.085	46.7894	371.886	675.014	213.795	11.8679	4.61034	11.1758	0.0378084	0.0524254	0.050964	1,3,6
SGN-U570626	Heme-binding protein 2	4266.83	34.7469	6.27066	86.4701	12.0743	4.26536	1415.17	17.8993	8.04748	24.6455	6.76934	3.9658	0.0202657	0.347492	0.680209	1
SGN-U587779	putative Alcohol dehydrogenase (blast)	186381	2028.96	554.835	6360.65	558.179	103.167	30438.3	852.38	605.349	1319.96	130.145	52.4381	0.0341272	0.275105	0.185942	1
SGN-U596701	Pollen-Pistill imcompatibility 2 (POP2), Aminotransferase-like protein	54761.9	7755.9	3286.66	4970.99	1479.9	933.997	3247.7	4131.2	582.139	184.975	190.071	484.404	0.0907745	0.190809	0.284178	1
SGN-U570903	viroid RNA-binding protein, Pollen-Pistill imcompatibility 2 (POP2), 4-Aminobutyrate transaminase, Aminotransferase-like protein	50203.9	6480.41	2693.71	4185.68	1317.05	663.492	34887.8	5375.91	1884.79	3022.01	949.073	508.638	0.0833736	0.203235	0.246312	1
SGN-U597127	Alcohol dehydrogenase 1, Alcohol dehydrogenase-like 7	137.766	6143.54	13955.8	6.55169	1904.45	3991.57	36.4833	509.172	1199.94	1.27209	338.16	393.765	0.0475565	0.309993	0.286016	1
SGN-U569532	Patatin-like protein 3/4 nutrient reservoir	149.682	93.2144	36.3473	18.4888	16.3209	31.2097	32.9704	21.3204	10.9953	7.70182	7.3537	14.5691	0.123521	0.17509	0.858652	1
SGN-U566132	Oxidoreductase	2092.87	353.608	22.6552	164.629	20.8183	8.8585	199.006	51.4026	10.9902	4.48285	0.616435	3.30018	0.0786618	0.0588738	0.391013	1,3
SGN-U578461	Pentatricopeptide repeat-containing protein (PPR), PPR-containing protein-like	108.723	20.3963	6.66567	3.20867	2.29901	2.48609	20.0615	20.3557	4.50347	1.59577	0.32091	0.62116	0.0295123	0.112717	0.372969	1,3
SGN-U603490	Microtubule-associated protein 70-5/ type 5	3.99264	2.06653	334.251	3.60614	21.6928	146.569	1.2702	0.0731331	31.2284	1.45894	5.78621	59.8135	0.903196	10.4972	0.438498	3
SGN-U580030	Thiazole biosynthetic enzyme, chloroplastic	20934.7	2364.08	4669.03	47224	18766.3	3213.95	7463.18	1062.15	1789.03	18640.7	7809.6	1402.17	2.25578	7.93809	0.688354	3
SGN-U573814	IST1 homolog	54.0269	34.017	625.661	41.5167	1070.14	693.017	49.6325	34.2022	585.385	41.9432	1005.63	655.738	0.768445	31.459	1.10766	3
SGN-U577170	NHL-repeat-containing protein	299.034	123.585	916.749	535.367	1353.4	1684.14	314.453	130.916	973.883	558.797	1419.83	1765.11	1.79032	10.9512	1.83708	3
SGN-U565329	Urease accessory protein F, Flavoprotein wrbA	29.677	17.6695	9424.39	47.4996	767.164	10834.7	9.55657	2.13019	1869.25	15.7261	356.6	1292.98	1.60055	43.4174	1.14964	3
SGN-U564182	Urease accessory protein F	15.2356	9.8903	2834.05	17.5808	216.469	3935.71	3.06476	3.08732	44.7325	5.92459	86.7347	592.384	1.15393	21.887	1.38872	3
SGN-U575774	Organ-specific protein S2	148.824	2.3493	1.82962	104.346	43.6275	2.92227	44.5886	1.03945	0.0924226	27.7548	12.9831	1.39925	0.701138	18.5704	1.5972	3
SGN-U569219	TRR-domain protein, Binding protein	2.14377	14.7856	1.70658	2.86415	2.05364	2.04179	0.276732	3.12837	0.0452358	0.797712	0.0279205	0.0108623	1.33604	0.138894	1.19642	3
SGN-U590347	Binding protein	779.653	93.7847	161.566	1665.9	992.236	83.5911	50.4278	14.1946	57.6421	194.463	95.1918	68.6574	2.13672	10.5799	0.517381	3
SGN-U593402	Binding protein	130.495	15.0489	21.2701	260.645	149.61	8.1382	12.4541	0.408	5.19919	26.8676	33.6771	4.72213	1.99736	9.94157	0.382611	3
SGN-U574131	WD-repeat-containing protein 5, WD-repeat protein	3.10956	62.5271	2.56979	2.65286	3.13903	2.25516	0.810105	13.5615	1.10671	0.348041	0.881597	0.0900066	0.853131	0.0502028	0.877567	3
SGN-U570193	IFA-binding protein	2.50132	2.16809	956.091	4.01396	69.4301	619.877	0.50291	0.464756	301.727	3.49206	31.546	181.013	1.60474	32.0237	0.648345	3
SGN-U564462	Serine-rich protein	105.6	21.53	42.6842	289.185	260.559	19.2631	16.7167	4.924	7.50123	31.1329	29.3895	4.33547	2.73849	12.1021	0.451292	3
SGN-U582651	Neurogenic locus notch protein-like	15.4577	60.2315	23.3597	43.8272	2628.64	62.713	5.72103	14.2698	7.96363	3.68164	486.859	12.2721	2.8353	43.6423	2.68467	3
SGN-U570313	VQ-motif-containing protein	47.9873	15.2707	8.28353	41.8452	172.214	15.3107	16.5824	4.42647	5.70177	21.4083	36.0199	8.26903	0.872007	11.2774	1.84833	3
SGN-U598267	Light-dependent short hypocotyls	5.62744	1.82918	5.92084	14.0351	52.7823	10.2198	3.26061	0.0512693	4.95159	3.30639	9.69717	7.05988	2.49405	28.8558	1.72608	3
SGN-U578892	Light-dependent short hypocotyls	4.41943	13.8652	3.19408	26.0041	345.164	6.33006	3.28232	2.7567	2.40453	12.5862	45.2717	0.762182	5.88403	24.8943	1.98181	3
SGN-U585528	Dehydrodolichyl diphosphate synthase (blast)	54.3593	48.9721	13892.9	75.0776	1090.71	7913	59.8965	53.7714	14993.4	81.223	1235.59	8720.36	1.38114	22.2721	0.56957	3
SGN-U571379	Copper amine oxidase family protein, primary Amine oxidase	1.86434	1.62976	3.34461	1.85197	23.3039	1.95358	0.0219139	0.00891122	2.75881	0.0154226	4.34478	0.0267306	0.993364	14.299	0.5841	3
SGN-U563666	Metall ion binding	3417.01	16932.9	365.863	1892.57	324.808	166.838	1445.96	10785.6	265.811	896.914	164.189	83.4953	0.553866	0.0191821	0.456012	3
SGN-U564341	Esterase/lipase/thioesterase family protein, Hydrolase α/β fold family protein	14.1072	3.68758	1525.38	11.439	103.212	830.376	4.3019	0.452372	557.969	6.66938	36.0925	192.271	0.81086	27.9891	0.544371	3
SGN-U569053	UPF0497 membrane protein 12	183.941	65.6698	33.1143	285.544	861.096	406.394	13.647	6.78782	3.80596	24.0633	86.6385	173.626	1.55237	13.1125	12.2725	3
SGN-U570739	ZCF37	13.1586	20.9251	28087.9	17.2799	1424.84	17308.9	2.14626	4.73996	3193.04	6.17138	447.171	2244.3	1.3132	68.0925	0.61624	3
SGN-U574326	Pirin-like protein	13.2325	14.3714	84.5049	14.714	224.983	528.204	0.404638	2.23262	36.7795	0.241376	35.9577	218.921	1.11196	15.655	6.25057	3
SGN-U585469	Glutamate-binding, Transmembrane BAX-inhibitor motif-containing protein 4	5.37668	66.7959	2.26597	2.72978	9.48418	2.59358	3.36258	3.54721	0.103101	0.345086	2.08852	0.0873922	0.507707	0.141987	1.14458	3
SGN-U571663	Octicosapeptide/Phox/Bem1p (PB1) domain-containing protein	126.811	123.467	3421.28	430.903	1994.16	10869.7	47.8484	8.26108	459.256	143.888	255.296	1714.08	3.39799	16.1513	3.1771	3
SGN-U566191	BCL-2 binding anthanogene 1	451.259	192.265	258.214	1017.74	1727.14	517.949	59.6917	46.6213	52.9832	172.721	198.649	133.406	2.25533	8.98312	2.00589	3
SGN-U569993	Anther-specific protein SF18	39.3945	2.49477	1.72557	208.283	110.413	14.7864	17.635	0.757303	0.0751811	22.8119	10.4923	11.4089	5.28713	44.2578	8.56898	3
SGN-U569425	Pollen-specific C2 domain-containing protein, C2 domain-containing protein	24.4263	61.1411	25594	54.1164	3206.03	18564.8	3.04646	18.9483	5003.08	29.0447	1615.89	4629.56	2.2155	52.4365	0.725357	3
SGN-U589797	α carbonic anhydrase 4, Carbonic anhydrase family protein	34.1317	27.7077	19757.5	61.7276	1710.98	14883.7	1.50316	15.0243	4345.86	46.5276	802.946	3555.09	1.80852	61.751	0.753322	3
SGN-U574401	LOB domain-containing protein	585.294	68.3678	3.87075	2570.69	891.545	51.9605	73.5299	26.3087	2.71255	413.353	158.574	24.5406	4.39213	13.0404	13.4239	3
SGN-U579626	Light-dependent short hypocotyls	202.901	198.432	59.1423	284.894	2343.27	1113.31	14.5597	25.6587	8.16007	37.1612	344.845	222.792	1.4041	11.8089	18.8242	3,6

## Sheet: Table S2
Supplemental Table S2: Max-normalized data of significantly accumulating metabolites obtained by steady-state analysis of soluble metabolites in stamen of wild type and jai1-1 plants.
	STAMEN	mean						SD						fold change			Venn-Diagram group	Metabolite						Analyte			Experiment
	significant Metabolie (FDR, p≤0,05)	WT			jai1-1			WT			jai1-1			(jai1-1 : WT)				Class	Name	MPIMP-ID	Sum Formula	KEGG-ID [preferred]	CAS-ID [preferred]	Derivate	MPIMP-ID	TIME EXPECTED	Cluster_Time	TIME DEVIATION	MATCHING FRAGMENT COUNT	Cluster_Size	MATCH VALUE
	Substanz	1	3	6	1	3	6	1	3	6	1	3	6	1	3	6
Sugars	Fructose	20.7146	11.6068	26.2968	40.7417	39.3555	80.958	1.6831	1.79985	2.84712	2.86649	7.68506	12.4978	1.96681	3.39073	3.07862	1,3,6	Sugars	Fructose	M000606	C6H12O6	C00095	57-48-7	Fructose (1MEOX) (5TMS) MP	A187002-101	1853.93	1853.91	-0.00107879	72	85	992
	Glucose	21.4775	6.51872	11.5787	41.0697	20.5472	78.3333	1.72288	0.698675	1.09734	3.86806	5.70077	17.8588	1.91222	3.15203	6.76527	1,3,6	Sugars	Glucose	M000040	C6H12O6	C00031	50-99-7	Glucose (1MEOX) (5TMS) MP	A189002-101	1880.5	1880.53	0.00159532	72	74	984
	Arabinose	37.436	30.4387	83.5194	40.802	49.4406	65.943	4.77608	4.71106	11.0207	13.3687	6.26706	5.61171	1.08991	1.62427	0.789553	3	Sugars	Arabinose	M000581	C5H10O5	C00216	147-81-9	Arabinose (1MEOX) (4TMS) MP	A167002-101	1650.62	1649.78	-0.05089	5	5	997
	Sucrose	25.2092	10.3551	51.0567	28.6945	30.288	75.3457	4.13421	2.31667	11.3673	4.80293	4.91495	17.4478	1.13826	2.92493	1.47572	3	Sugars	Sucrose	M000044	C12H22O11	C00089	57-50-1	Sucrose (8TMS)	A264001-101	2622.87	2623.44	0.0217319	104	115	992
	Trehalose, α,α'-	42.8362	35.4781		42.7705	62.564	84.4579		5.44998		13.8353	13.2148	15.9733	0.998468	1.76345		3	Sugars	Trehalose, alpha,alpha'-	M000671	C12H22O11	C01083	99-20-7	Trehalose, alpha,alpha'- (8TMS)	A274002-101	2726.3	2723.19	-0.114074	11	11	861
	Kestose, 1-		5.01517	32.5718	7.98941	10.6233	75.9462		2.53311	10.6831	3.57416	2.97003	22.1809		2.11822	2.33166	3,6	Sugars	Kestose, 1-	M000814	C18H32O16	C03661	470-69-9	Kestose, 1- (11TMS)	A340003-101	3361.26	3351.49	-0.290665	4	4	996
	Xylose	20.9629	4.63852	82.2946	31.4909	18.2923	34.3361	3.26405	1.10483	16.0043	9.05801	1.78214	5.97874	1.50222	3.94357	0.417234	3,6	Sugars	Xylose	M000579	C5H10O5	C00181	58-86-6	Xylose (1MEOX) (4TMS) MP	A165001-101	1646.29	1642.79	-0.212599	56	96	995
	Galactinol	5.80407	8.43417	36.6738	2.63419	9.47955	78.8049	2.72842	1.20649	11.8596	0.986726	1.77684	15.1206	0.453852	1.12395	2.1488	6	Sugar Conjugates	Galactinol	M000673	C12H22O11	C01235	NA	Galactinol (9TMS)	A299002-101	2966.29	2967.11	0.027644	19	42	987
	Raffinose		6.91695	11.9478		14.5446	75.6281			2.1191		6.4166	22.7021		2.10274	6.32988	6	Sugars	Raffinose	M000049	C18H32O16	C00492	512-69-6	Raffinose (11TMS)	A337002-101	3350.64	3344.17	-0.193097	3	3	993
	Rhamnose	21.2524	24.3588	84.9692	12.7917	24.3984	48.3805	5.88145	5.40868	10.0287	4.17629	8.43583	2.44782	0.601894	1.00162	0.569389	6	Sugars	Rhamnose	M000590	C6H12O5	C00507	3615-41-6	Rhamnose (1MEOX) (4TMS) MP	A172002-101	1707.41	1709.24	0.10718	29	35	898
Polyhydroxy Acids	Ribonic acid	45.4787	43.8909	80.2646	21.613	32.1776	48.6986	9.28953	9.50725	15.2475	7.26989	5.07991	6.81466	0.475232	0.733127	0.606726	1,3,6	Polyhydroxy Acids	Ribonic acid	M000605	C5H10O6	C01685	NA	Ribonic acid (5TMS)	A177001-101	1750.73	1748.57	-0.123377	13	13	988
	Threonic acid	12.2541	24.0507	8.7889	21.4891	81.1121	22.1471	1.89807	5.34916	1.69113	9.66574	13.5711	5.75987	1.75362	3.37255	2.51989	1,3,6	Polyhydroxy Acids	Threonic acid	M000078	C4H8O5	C01620	7306-96-9	Threonic acid (4TMS)	A156001-101	1545.35	1545.69	0.0220015	49	49	980
	Galactonic acid	44.8728	38.8418	79.3732	41.1755	50.8344	82.3962	7.97511	9.36816	13.3358	6.31954	3.25603	12.5916	0.917605	1.30875	1.03809	3	Polyhydroxy Acids	Galactonic acid	M000596	C6H12O7	C00880	576-36-3	Galactonic acid (6TMS)	A199002-101	1980.32	1979.96	-0.0181789	113	120	998
	Galacturonic acid	13.6348	19.9505	75.9864	26.644	57.3009	78.6762	2.19921	3.53111	13.83	4.75682	12.3857	23.2019	1.95411	2.87216	1.0354	3	Polyhydroxy Acids	Galacturonic acid	M000690	C6H10O7	C00333	685-73-4	Galacturonic acid (1MEOX) (5TMS) MP	A194003-101	1928.06	1925.54	-0.130701	3	3	996
	Glyceric acid	44.2816	31.0404	45.3075	30.805	83.1891	69.3178	12.7	4.57226	12.8454	10.682	10.1194	10.7	0.69566	2.68003	1.52994	3	Polyhydroxy Acids	Glyceric acid	M000073	C3H6O4	C00258	473-81-4	Glyceric acid (3TMS)	A135003-101	1319.94	1321.03	0.0825795	6	6	998
	Gulonic acid	35.7365	29.6252	48.3712	48.862	50.9856	84.4007	7.8934	2.25988	7.79243	6.82387	6.81414	20.9393	1.36729	1.72102	1.74485	3	Polyhydroxy Acids	Gulonic acid	M000598	C6H12O7	NA	NA	Gulonic acid (6TMS)	A196001-101	1952.77	1947.76	-0.256559	6	6	996
	Inositol, myo-	27.9583	6.33528	16.8923	28.9887	45.871	81.744	2.45015	2.32779	1.76842	2.75254	6.08243	19.6237	1.03686	7.24057	4.83913	3,6	Polyols	Inositol, myo-	M000060	C6H12O6	C00137	87-89-8	Inositol, myo- (6TMS)	A209002-101	2080.23	2099.73	0.937396	71	72	993
	Galactaric acid	80.0572	28.4995	48.2552	43.6191	23.607	30.8234	10.5839	3.33146	6.22517	6.27188	3.07166	7.48177	0.544849	0.828328	0.638759	6	Polyhydroxy Acids	Galactaric acid	M000594	C6H10O8	C01807	526-99-8	Galactaric acid (6TMS)	A204001-101	2030.47	2028.27	-0.108349	13	14	999
	Glucuronic acid	81.9645	21.4202	11.2146	9.02792	18.7293	27.1422	18.3286	2.87032	0.706961	1.22352	2.59871	1.71031	0.110144	0.874374	2.42026	1,6	Polyhydroxy Acids	Glucuronic acid	M000221	C6H10O7	C00191	1700-90-8	Glucuronic acid (1MEOX) (5TMS) MP	A193004-101	1920.98	1918.56	-0.125977	3	3	999
	Saccharic acid	27.9014	29.334	78.6669	12.4105	17.9406	41.0353	4.8654	7.35035	15.555	4.58621	4.56755	13.1918	0.444798	0.611599	0.521634	1,6	Polyhydroxy Acids	Saccharic acid	M000093	C6H10O8	C00767	87-73-0	Saccharic acid (6TMS)	A201001-101	1999.87	1998.71	-0.0580038	31	44	996
Phosphates	Phosphoric acid	24.6724	17.4316	48.8269	16.3414	16.579	54.544	1.18643	4.60745	18.4347	2.75251	2.10429	25.9948	0.662336	0.951091	1.11709	1	Phosphates	Phosphoric acid	M000075	H3O4P	C00009	7664-38-2	Phosphoric acid (3TMS)	A129001-101	1262.42	1262.4	-0.00158426	13	13	999
	Glucose-6-phosphate	64.2228	60.2823	82.7491	51.6672	52.3654	58.4986	12.956	10.0425	10.8923	12.389	6.63153	7.78885	0.804499	0.868669	0.706939	6	Phosphates	Glucose-6-phosphate	M000513	C6H13O9P	C00092	56-73-5	Glucose-6-phosphate (1MEOX) (6TMS) MP	A233002-101	2307.34	2304.69	-0.114851	14	14	995
	Glyceric acid-3-phosphate	23.328	35.7225	77.8499	24.1341	35.6659	25.5888	10.1801	6.7938	16.3918	12.4119	5.97003	10.6832	1.03456	0.998413	0.328694	6	Phosphates	Glyceric acid-3-phosphate	M000105	C3H7O7P	C00197	820-11-1	Glyceric acid-3-phosphate (4TMS)	A181003-101	1791.68	1795.6	0.218789	7	8	986
	Glycerol-3-phosphate	20.5977	25.5774	67.7698	15.8326	20.957	37.5389	6.10125	4.45664	17.2729	6.57396	3.82885	8.64211	0.768659	0.819355	0.553917	6	Phosphates	Glycerol-3-phosphate	M000328	C3H9O6P	C00093	29849-82-9	Glycerol-3-phosphate (4TMS)	A177002-101	1750.51	1750.12	-0.0222792	16	16	998
	Mannose-6-phosphate	51.761	46.7067	81.63	39.3438	38.6789	49.1013	10.8804	7.36383	10.164	6.77309	5.55916	5.89992	0.760104	0.828124	0.601511	6	Phosphates	Sta	M000711	C6H13O9P	C00275	NA	Mannose-6-phosphate (1MEOX) (6TMS) MP	A231001-101	2294.95	2292.11	-0.12375	8	8	992
Amino Acids	Serine	62.6681	6.81156	3.33732	89.875	31.9641	6.40675	2.13887	1.16139	0.559414	8.34372	6.76027	1.46344	1.43414	4.69262	1.91973	1,3,6	Amino Acids	Serine	M000015	C3H7NO3	C00065	56-45-1	Serine (3TMS)	A138001-101	1351.33	1352.69	0.100642	37	38	983
	Alanine, 3-cyano-	58.5485	41.2761	65.0465	25.1667	32.3866	49.3789	16.2298	6.55692	19.8751	9.89496	8.96004	20.5738	0.429843	0.784633	0.759132	1	Amino Acids	Alanine, 3-cyano-	M000466	C4H6N2O2	C02512	6232-19-5	Alanine, 3-cyano- (2TMS)	A138005-101	1371.75	1368.96	-0.20339	4	4	999
	Asparagine	50.3552	36.669	82.5411	27.5777	34.6614	60.3062	8.8114	5.50108	15.6972	6.01531	9.96184	5.43138	0.547663	0.945251	0.73062	1	Amino Acids	Asparagine	M000013	C4H8N2O3	C00152	70-47-3	Asparagine (3TMS)	A168001-101	1666.44	1668.86	0.14522	3	3	991
	Glutamine	70.2191	50.7533	17.8586	25.1975	39.6511	20.5332	22.0263	9.3334	6.22876	10.5493	11.4024	12.2113	0.35884	0.781251	1.14976	1	Amino Acids	Glutamine	M000032	C5H10N2O3	C00064	56-85-9	Glutamine (3TMS)	A178001-101	1766.72	1771.12	0.249049	10	19	998
	Tyrosine	70.506	20.2747	47.3906	42.9757	23.477	85.9027	4.47435	2.65427	12.0726	10.9456	3.88677	17.3321	0.609532	1.15795	1.81265	1	Amino Acids	Tyrosine	M000035	C9H11NO3	C00082	60-18-4	Tyrosine (3TMS)	A194002-101	1934.12	1935.59	0.0760036	10	11	999
	Ornithine	58.5298	38.9202		25.7684	12.5352	3.33645	23.9161	14.8218		11.8497	4.20564	0.696328	0.440262	0.322074		1,3	Amino Acids	Ornithine	M000028	C5H12N2O2	C00077	70-26-8	Ornithine (3TMS) (Derivate not found)	A162001-101	1609.24	1608.88	-0.0223708	10	10	902
	Glycine	19.734	10.3323	25.9301	25.4173	19.8535	59.9976	1.89	2.53212	8.20079	3.1935	5.61718	25.7134	1.28799	1.9215	2.31382	1,3	Amino Acids	Glycine	M000031	C2H5NO2	C00037	56-40-6	Glycine (3TMS)	A133001-101	1302.5	1302.49	-0.000767754	6	6	983
	Homoserine	43.1927	18.9851	70.0864	37.7314	44.0946	74.8659	14.5178	5.89758	20.2092	25.9625	4.50144	19.7237	0.873561	2.32259	1.06819	3	Amino Acids	Homoserine	M000019	C4H9NO3	C00263	672-15-1	Homoserine (3TMS)	A146001-101	1441.44	1441.08	-0.024975	4	4	997
	Phenylalanine	74.1737	17.4953	49.2682	64.0993	24.7477	90.0812	14.7525	1.8503	15.3145	23.4987	3.25903	10.4914	0.864179	1.41453	1.82839	3	Amino Acids	Phenylalanine	M000011	C9H11NO2	C00079	63-91-2	Phenylalanine (2TMS)	A164001-101	1629.63	1629.06	-0.0349773	5	5	999
	Valine	50.5622	23.7729	31.6734	56.5873	33.8945	51.7162	4.35105	4.45006	5.49966	5.35715	4.48674	27.3003	1.11916	1.42576	1.6328	3	Amino Acids	Valine	M000030	C5H11NO2	C00183	72-18-4	Valine (2TMS)	A122001-101	1207.1	1205.2	-0.157402	4	4	997
	Lysine	76.0636	62.7267	30.9001	39.7197	34.7047	52.1909	15.1553	11.1266	6.70516	6.94244	5.95982	9.04929	0.52219	0.553268	1.68902	3,6	Amino Acids	Lysine	M000014	C6H14N2O2	C00047	56-87-1	Lysine (4TMS)	A192003-101	1913.61	1913.51	-0.00522573	23	34	973
	Methionine	51.7361	12.6729	17.3444	42.6388	49.1112	92.3333	12.6373	4.53049	4.77322	13.4637	16.0803	7.71123	0.82416	3.87529	5.32353	3,6	Amino Acids	Methionine	M000018	C5H11NO2S	C00073	63-68-3	Methionine (2TMS)	A152001-101	1515.87	1515.39	-0.031665	4	4	999
	Proline	4.72201	11.6282	27.4432	6.01155	5.71169	56.1798	0.930323	1.61663	4.90988	0.554773	1.08038	25.8109	1.27309	0.491194	2.04713	3,6	Amino Acids	Proline	M000029	C5H9NO2	C00148	147-85-3	Proline (2TMS)	A132003-101	1295.77	1296.13	0.0277827	18	20	999
	Threonine	61.0432	22.113	14.5871	86.1069	53.0447	40.0394	11.2529	5.30503	5.04999	10.8125	10.0959	14.2415	1.41059	2.3988	2.74485	3,6	Amino Acids	Threonine	M000016	C4H9NO3	C00188	72-19-5	Threonine (3TMS)	A140001-101	1377.23	1378.48	0.0907619	16	16	953
	Leucine	92.6411	30.2812	18.233	87.9156	36.8502	40.69	5.89141	3.91393	2.96871	10.4006	7.98388	20.4834	0.948992	1.21693	2.23167	6	Amino Acids	Leucine	M000025	C6H13NO2	C00123	61-90-5	Leucine (2TMS)	A129002-101	1264.43	1263.77	-0.0521974	3	3	998
	Alanine, beta-	81.7945	19.9235	54.2597	55.0583	22.1739	28.1538	11.856	2.71735	7.09163	5.96303	3.86253	12.1707	0.673129	1.11295	0.518872	1,6	Amino Acids	Alanine, beta-	M000027	C3H7NO2	C00099	107-95-9	Alanine, beta- (3TMS)	A144001-101	1424.05	1425.15	0.0772445	10	10	970
	Aspartic acid	92.4118	34.4064	14.8766	51.1391	36.9961	24.5208	5.65355	5.06285	2.72203	9.7281	6.02476	5.88476	0.553383	1.07527	1.64828	1,6	Amino Acids	Aspartic acid	M000033	C4H7NO4	C00049	56-84-8	Aspartic acid (3TMS)	A152002-101	1510.94	1514.2	0.21576	22	22	992
Acids	Citric acid	44.8848	26.477	76.6701	25.4533	19.3298	76.4512	4.02212	6.64073	15.6722	3.42534	10.9727	15.5364	0.56708	0.730058	0.997146	1	Acids	Citric acid	M000069	C6H8O7	C00158	77-92-9	Citric acid (4TMS)	A182004-101	1804.71	1804.63	-0.00443285	50	50	987
	Malic acid	13.7016	28.1104	63.3126	24.9323	50.3245	59.9906	2.32298	4.44905	15.0037	2.54308	7.07523	23.2296	1.81966	1.79025	0.94753	1,3	Acids	Malic acid	M000065	C4H6O5	C00149	97-67-6	Malic acid (3TMS)	A149001-101	1478.99	1478.98	-0.000676137	37	37	964
	Glutaric acid	14.2413	18.2367	75.1318	18.31	39.1721	76.1001	0.498918	5.72104	18.1038	8.52592	4.95679	13.8862	1.2857	2.14798	1.01289	3	Acids	Glutaric acid	M000102	C5H8O4	C00489	110-94-1	Glutaric acid (2TMS)	A143001-101	1401.37	1395.49	-0.419589	14	14	625
	Glutaric acid, 2-hydroxy-	24.528	21.7539	78.4303	15.5126	31.9092	67.6018	6.58349	2.91933	13.2845	3.26271	4.28072	11.2195	0.632445	1.46682	0.861935	3	Acids	Glutaric acid, 2-hydroxy-	M000809	C5H8O5	C03196	13095-48-2	Glutaric acid, 2-hydroxy- (3TMS)	A158010-101	1569.38	1568.78	-0.0382317	13	23	807
	Malic acid, 2-methyl-	40.5169	40.0817	70.7519	24.145	22.0975	46.9901	10.0829	6.81662	16.206	7.09939	2.52697	8.64629	0.595923	0.551311	0.664153	3	Acids	Malic acid, 2-methyl-	M000066	C5H8O5	C02612	6236-10-8	Malic acid, 2-methyl- (3TMS)	A148001-101	1464.37	1463.08	-0.0880925	4	4	990
	Malonic acid	15.0375	34.656	38.3839	11.3378	75.1526	31.5928	5.72687	12.7903	12.5511	7.90162	23.3806	8.73368	0.753973	2.16853	0.823074	3	Acids	Malonic acid	M000427	C3H4O4	C00383	141-82-2	Malonic acid (2TMS)	A122003-101	1197.16	1193.55	-0.301547	5	5	972
	Pyruvic acid	51.4958	12.3779	14.7418	12.4895	6.40915	7.33965	36.0101	3.33308	6.1978	12.3099	3.14789	4.15061	0.242535	0.517788	0.497879	3	Acids	Pyruvic acid	M000071	C3H4O3	C00022	127-17-3	Pyruvic acid (1MEOX) (1TMS)	A104002-101	1037.28	1034.28	-0.289218	3	3	999
	Shikimic acid	55.2518	38.0441	71.3444	28.8679	56.6726	51.6382	12.0004	6.92696	22.8455	12.4627	14.5147	15.916	0.522479	1.48966	0.723788	3	Acids	Shikimic acid	M000607	C7H10O5	C00493	138-59-0	Shikimic acid (4TMS)	A181002-101	1794.63	1796.18	0.0863688	12	12	988
	Glutaric acid, 2-oxo-	16.3782	19.1841	84.7795	14.7784	39.1048	41.7165	1.97429	4.83168	9.95566	8.0337	2.75883	5.94597	0.90232	2.03839	0.492058	3,6	Acids	Glutaric acid, 2-oxo-	M000571	C5H6O5	C00026	328-50-7	Glutaric acid, 2-oxo- (1MEOX) (2TMS) MP	A158004-101	1572.85	1569.61	-0.205995	18	19	994
	Quinic acid	20.3249	18.2099	42.9816	15.2049	56.2394	90.0301	5.12456	6.02214	6.90018	2.79378	5.68421	10.178	0.748091	3.08841	2.09462	3,6	Acids	Quinic acid	M000007	C7H12O6	C00296	77-95-2	Quinic acid (5TMS)	A185001-101	1842.69	1842.33	-0.0195367	72	72	991
N- Compounds	Ethanolamine	57.7955	45.5358	47.9389	41.0309	51.184	61.2411	7.16653	3.15193	11.9173	5.16612	4.63714	22.9944	0.709932	1.12404	1.27748	1	N- Compounds	Ethanolamine	M000096	C2H7NO	C00189	NA	Ethanolamine (3TMS)	A128002-101	1260.11	1260.54	0.034124	7	7	991
	Uracil	85.3832	49.0183	23.8253	49.3291	27.1523	20.1209	10.869	18.3418	14.4668	11.5223	14.7745	11.7496	0.577738	0.553922	0.844517	1	N- Compounds	Uracil	M000456	C4H4N2O2	C00106	66-22-8	Uracil (2TMS)	A136001-101	1335.93	1335.72	-0.0157194	5	5	988
	Caffeic acid, trans-	22.8479	22.295	69.0106	14.0306	18.047	50.1951	5.44248	5.60714	20.5063	3.22457	5.50408	4.93032	0.614085	0.809462	0.727353	1	Phenylpropanoids	Caffeic acid, trans-	M000649	C9H8O4	C01481	331-39-5	Caffeic acid, trans- (3TMS)	A214001-101	2135.55	2133.57	-0.0927162	3	3	996
	Quinic acid, 3-caffeoyl-, trans-	43.051	40.9561	71.415	17.5566	21.6284	51.9546	12.3627	16.8445	15.3366	6.21172	6.13064	14.3499	0.407811	0.528088	0.727503	1	Phenylpropanoids	Quinic acid, 3-caffeoyl-, trans-	M000003	C16H18O9	C00852	327-97-9	Quinic acid, 3-caffeoyl-, trans- (6TMS)	A311001-101	3099.59	3099.5	-0.00290361	79	86	990
	Quinic acid, 3-caffeoyl-, cis-	59.6632	54.2996	80.4268	26.6065	22.3115	49.4595	13.3975	13.5708	18.4967	10.0719	8.16137	11.0592	0.445944	0.410896	0.614964	1,3	Phenylpropanoids	Quinic acid, 3-caffeoyl-, cis-	M000003	C16H18O9	NA	NA	Quinic acid, 3-caffeoyl-, cis- (6TMS)	A299001-101	2977.33	2971.36	-0.200515	5	5	998
	Glucosamine, N-acetyl-	25.6741	10.8593	78.9598	4.84352	2.89547	81.59	6.99324	3.47848	14.2332	0.0335027	0.796569	11.0927	0.188654	0.266636	1.03331	3	N- Compounds	Glucosamine, N-acetyl-	M001042	NA	NA	NA	Glucosamine, N-acetyl- (1MEOX) (4TMS)	A207012-101	2072.25	2069.3	-0.142357	53	54	939
	Nicotinic acid	68.3042	34.7656	37.632	47.8385	18.3983	23.4892	22.2635	6.31675	10.9273	18.7845	2.45171	10.5121	0.700374	0.529209	0.624183	3	N- Compounds	Nicotinic acid	M000457	C6H5NO2	C00253	59-67-6	Nicotinic acid (1TMS)	A133004-101	1300.8	1304.87	0.312884	3	3	999
	Pyridine, 2,3-dihydroxy-	15.2886	69.5018	79.3638	27.1746	36.8304	67.7096		13.4744	17.9362	12.3059	12.1381	19.655	1.77744	0.529919	0.853155	3	N- Compounds	Pyridine, 2,3-dihydroxy-	M000439	C5H5NO2	NA	16867-04-2	Pyridine, 2,3-dihydroxy- (2TMS)	A131006-101	1312.64	1300.09	-0.956088	3	3	989
	Adenosine, 5-methylthio-	22.1948	31.4441	78.8255	23.1897	26.2536	56.6095	4.51886	5.58397	10.8945	4.62505	1.4461	7.2603	1.04482	0.834929	0.718161	6	N- Compounds	Adenosine, 5-methylthio-	M001171	NA	NA	NA	Adenosine, 5-methylthio- (3TMS)	A280002-101	2794.78	2794.04	-0.0264779	3	3	999
	Putrescine	52.2424	62.6234	17.1636	36.9578	38.9434	8.03828	10.7875	19.5036	5.22474	13.5384	11.2721	1.9122	0.70743	0.621866	0.468334	6	N- Compounds	Putrescine	M000186	C4H12N2	C00134	110-60-1	Putrescine (4TMS)	A175002-101	1734.98	1734.64	-0.0195968	8	8	999
	Spermidine	70.2858	36.8063	26.8467	43.1436	39.8305	51.8652	16.275	12.499	13.2677	14.9988	15.9022	12.5509	0.61383	1.08217	1.9319	6	N- Compounds	Spermidine	M000106	C7H19N3	C00315	124-20-9	Spermidine (5TMS)	A226002-101	2251.32	2247.82	-0.155464	10	10	997
	Valeric acid, 5-amino-	13.3966	29.6424	69.8739	10.1302	9.48388	7.33972	2.93624	4.86954	18.0894	3.13078	1.72855	0.838888	0.756172	0.319943	0.105042	6	N- Compounds	Valeric acid, 5-amino-	M000431	NA	NA	NA	Valeric acid, 5-amino- (3TMS)	A164005-101	1627.16	1626.82	-0.0208953	4	4	998
	Ferulic acid, trans-		2.34552	80.2376		2.87189	45.7995		0.830579	17.938		0.725343	9.7806		1.22442	0.570799	6	Phenylpropanoids	Ferulic acid, trans-	M000009	C10H10O4	NA	537-98-4	Ferulic acid, trans- (2TMS)	A210001-101	2097.85	2095.94	-0.0910456	19	19	930
unknown	A251001-101	56.6175	48.976	83.2809	27.3868	25.0841	42.8779	12.2961	12.0351	12.4241	7.48399	3.55914	7.92752	0.483717	0.512172	0.514859	1,3,6	MSTs	A251001-101	M000000	NA	NA	NA	A251001-101	A251001-101	2493.54	2496.11	0.103066	4	4	660
	A295002-101	80.8163	61.5194	67.078	39.0363	25.7439	29.7032	15.9469	17.7271	18.8037	6.67774	3.87756	4.35805	0.483025	0.418468	0.442816	1,3,6	MSTs	A295002-101	M000000	NA	NA	NA	A295002-101	A295002-101	2934.73	2930.19	-0.154699	22	22	993
	A171003-101	60.1031	78.3589	18.0196	20.988	50.3836	20.1272	22.3105	18.7773	7.4235	12.0551	11.8995	14.6384	0.349199	0.642985	1.11696	1	MSTs	A171003-101	M000000	NA	NA	NA	A171003-101	A171003-101	1692.47	1690.18	-0.135305	6	6	996
	A237001-101	74.6388	46.5729	77.5559	46.8552	48.7531	73.5989	17.4849	9.1163	10.4785	8.34465	4.77204	10.5568	0.627759	1.04681	0.948979	1	MSTs	A237001-101	M000000	NA	NA	NA	A237001-101	A237001-101	2361.83	2359.28	-0.107967	33	73	993
	Unknown#bth-pae-028	71.5534	71.361	67.2477	45.0359	75.6286	55.3975	14.5726	14.8575	10.6032	13.7647	16.2633	15.7845	0.629402	1.0598	0.823783	1	MSTs	Unknown#bth-pae-028	M000000	NA	NA	NA	Unknown#bth-pae-028	A142016-101	1412.62	1414.52	0.134502	5	5	998
	A143003-101	84.0615	76.2021	62.7876	46.9997	57.9463	52.1974	9.92612	9.54731	13.942	15.2694	11.9984	8.49617	0.559111	0.760429	0.831334	1,3	MSTs	A143003-101	M000000	NA	NA	NA	A143003-101	A143003-101	1420.25	1418.81	-0.101391	11	11	998
	A172005-101	59.7096	66.4705	27.9958	23.629	42.4143	21.3891	22.1825	10.7201	8.70589	12.4642	12.6278	10.649	0.395732	0.638091	0.764012	1,3	MSTs	A172005-101	M000000	NA	NA	NA	A172005-101	A172005-101	1702.68	1703.52	0.049334	9	9	964
	similar to Asn Derivate_A157012-101	75.1078	70.135	57.2934	32.6655	45.6304	45.8029	15.1558	7.78259	13.9112	14.6057	7.24583	18.5203	0.434915	0.650608	0.799445	1,3	MSTs	similar to Asparagine Derivate	M000013	NA	NA	NA	similar to Asparagine Derivate	A157012-101	1581.3	1579.6	-0.107506	4	4	970
	similar to Frc Derivate_A181004-101	11.3515	11.6651	60.1162	26.3147	46.1132	57.4233	2.07706	4.86317	13.0508	6.81582	27.4793	25.3666	2.31817	3.95309	0.955206	1,3	MSTs	similar to Fructose Derivate	M000606	C6H12O6	C00095	57-48-7	similar to Fructose Derivate	A181004-101	1796.98	1794.75	-0.124097	4	4	977
	A145006-101	59.2285	27.7284	42.2097	51.5903	43.7161	30.0523	13.7531	7.8518	10.0079	25.3011	7.32655	6.75222	0.871038	1.57658	0.711975	3	MSTs	A145006-101	M000000	NA	NA	NA	A145006-101	A145006-101	1440.49	1439.97	-0.0360988	4	4	998
	A167004-101	56.0927	81.2081	16.8005	19.1658	47.7291	18.4053	23.8775	13.0602	6.9931	10.5107	6.81146	10.0505	0.34168	0.587738	1.09552	3	MSTs	A167004-101	M000000	NA	NA	NA	A167004-101	A167004-101	1658.7	1656.61	-0.126002	5	5	997
	A168011-101	67.0827	72.5101	32.6926	25.184	40.755	32.5079	23.2752	15.894	6.63776	14.2635	12.0635	7.78853	0.375416	0.56206	0.99435	3	MSTs	A168011-101	M000000	NA	NA	NA	A168011-101	A168011-101	1685.13	1684.03	-0.0652769	10	10	901
	A214004-101	16.1055	19.2121	52.2498	18.6195	30.5754	81.4954		2.74417	7.41596	4.36745	7.13382	20.5787	1.1561	1.59146	1.55973	3	MSTs	A214004-101	M000000	NA	NA	NA	A214004-101	A214004-101	2137.32	2131.3	-0.281661	6	6	959
	A221004-101	42.7681	70.8947	74.3519	42.7838	43.449	57.8082	7.65139	14.8529	21.9491	7.53737	12.4309	18.3561	1.00037	0.612866	0.777494	3	MSTs	A221004-101	M000000	NA	NA	NA	A221004-101	A221004-101	2197.89	2195.4	-0.11329	22	30	924
	A228001-101	39.7951	34.7658	72.6557	31.0834	59.703	87.2701	4.50969	4.63697	8.93331	5.06453	7.96314	15.0608	0.781085	1.71729	1.20115	3	MSTs	A228001-101	M000000	NA	NA	NA	A228001-101	A228001-101	2265.18	2259.59	-0.24678	6	6	998
	A294002-101	22.4356	20.6977	36.5537	26.348	34.0107	72.639	5.74526	5.40944	6.53406	8.68325	9.00627	22.807	1.17438	1.64321	1.98718	3	MSTs	A294002-101	M000000	NA	NA	NA	A294002-101	A294002-101	2925.73	2921.27	-0.152441	57	66	993
	NA160001	14.7065	13.1092	69.8546	21.0041	51.6797	68.3848	2.16646	2.62802	16.8983	8.71812	7.90787	12.6842	1.42822	3.94223	0.978959	3	MSTs	NA160001	M000000	NA	NA	NA	NA160001 (classified unknown)	A160001-101	1591.03	1588.95	-0.130733	13	49	982
	NA310001	3.16818	3.16046	53.4672	4.52057	5.56021	75.1246	1.269	0.971161	16.6426	2.90047	0.764091	19.1566	1.42687	1.7593	1.40506	3	MSTs	NA310001	M000000	NA	NA	NA	NA310001 (classified unknown)	A310001-101	3089.33	3082.72	-0.213962	64	133	756
	similar to Asn Derivate_A157008-101	66.2334	67.6502	65.0479	30.1678	44.0846	49.8714	24.894	5.74039	15.5384	10.0754	9.78696	14.0127	0.455477	0.651655	0.766687	3	MSTs	similar to Asparagine Derivate	M000013	NA	NA	NA	similar to Asparagine Derivate	A157008-101	1557.54	1555.81	-0.111073	3	3	970
	similar to Frc Derivate_A180002-101	9.42266	10.3631	36.6966	16.1286	38.8159	27.1322	3.26979	2.53082	16.4654	8.40783	32.0544	20.313	1.71168	3.74559	0.739365	3	MSTs	similar to Fructose Derivate	M000606	C6H12O6	C00095	57-48-7	similar to Fructose Derivate	A180002-101	1789.22	1787.02	-0.122959	46	52	987
	A203003-101	22.0027	8.08513	13.0342	38.5314	21.5889	59.9364	3.03823	2.45892	2.0116	6.73923	14.6078	26.3813	1.75121	2.6702	4.59838	3,6	MSTs	A203003-101	M000000	NA	NA	NA	A203003-101	A203003-101	2014.18	2010.46	-0.184691	6	6	998
	A214003-101	15.6382	15.9807	42.6437	18.3973	37.3187	80.7267	3.6751	3.35921	6.83007	5.20983	4.05927	10.9835	1.17643	2.33524	1.89305	3,6	MSTs	A214003-101	M000000	NA	NA	NA	A214003-101	A214003-101	2127.28	2121.62	-0.266067	5	5	998
	A240002-101	23.2275	21.5676	52.1871	21.6239	29.1009	86.8114	2.90331	3.01187	7.83395	3.37561	3.29394	15.5125	0.930964	1.34929	1.66347	3,6	MSTs	A240002-101	M000000	NA	NA	NA	A240002-101	A240002-101	2386.39	2379.53	-0.287463	11	18	905
	A241003-101	6.53287	5.34318	69.1747	6.51628	3.53478	29.1824	0.160927	1.12536	20.0705	0.172214	0.964744	4.5341	0.99746	0.66155	0.421865	3,6	MSTs	A241003-101	M000000	NA	NA	NA	A241003-101	A241003-101	2386.02	2385.19	-0.034786	6	6	806
	A273003-101	54.2462	15.1723	32.4561	18.2036	27.7858	74.8005	5.07475	1.68779	3.36876	2.5312	6.56173	18.9723	0.335574	1.83135	2.30467	3,6	MSTs	A273003-101	M000000	NA	NA	NA	A273003-101	A273003-101	2714.87	2706	-0.326719	8	8	986
	D262250	20.0474	20.1126	75.7855	8.13346	9.54916	30.7029	15.1946	4.80817	17.8274	1.92889	1.7481	7.08787	0.405712	0.474784	0.405129	3,6	MSTs	D262250	M000000	NA	NA	NA	D262250	A257016-101	2571.95	2572.97	0.0396586	50	50	985
	Unknown#sst-cgl-119		62.3426	73.5177		26.2317	32.756		9.01299	16.5656		5.17462	6.32624		0.420767	0.445553	3,6	MSTs	Unknown#sst-cgl-119	M000000	NA	NA	NA	Unknown#sst-cgl-119	A255012-101	2545.42	2540.77	-0.182681	4	4	954
	A115002-101	5.27654	8.88465	60.4903	4.72948	7.45637	26.9524	2.20209	2.29249	25.9056	1.99291	1.84212	8.50637	0.896323	0.839242	0.445566	6	MSTs	A115002-101	M000000	NA	NA	NA	A115002-101	A115002-101	1130.58	1131.71	0.0999487	3	3	994
	A184003-101	34.0468	48.483	78.6919	26.1522	46.3734	30.0609		7.40863	14.9734	17.066	6.96354	7.26022	0.768123	0.956488	0.382007	6	MSTs	A184003-101	M000000	NA	NA	NA	A184003-101	A184003-101	1820.79	1819.48	-0.0719468	9	9	981
	A241001-101	23.1854	23.4805	53.973	22.1975	27.401	88.5346	6.46966	3.58042	10.036	6.35156	4.4687	13.4225	0.957391	1.16697	1.64035	6	MSTs	A241001-101	M000000	NA	NA	NA	A241001-101	A241001-101	2395.38	2388.09	-0.304336	18	19	970
	A250001-101	9.67042	21.4631	77.1605	8.0768	14.7418	34.0908	1.21583	5.92653	14.3696	3.0218	1.82922	6.65543	0.835207	0.686844	0.441817	6	MSTs	A250001-101	M000000	NA	NA	NA	A250001-101	A250001-101	2484.98	2480.47	-0.18149	5	5	999
	A300001-101	33.7447	12.7806	37.1398	24.2501	14.3069	81.083	0.75158	4.03879	7.96989	3.7526	3.16864	21.5502	0.718635	1.11942	2.18319	6	MSTs	A300001-101	M000000	NA	NA	NA	A300001-101	A300001-101	2987.5	2986.88	-0.0207531	6	6	990
	NA147011	73.7603	25.4158	26.0943	44.1567	22.5484	57.3963	21.4267	6.85568	8.2289	16.3286	1.85086	12.3924	0.598651	0.887181	2.19957	6	MSTs	NA147011	M000000	NA	NA	NA	NA147011 (classified unknown)	A147011-101	1464.11	1465	0.0607878	11	12	974
	NA174001	32.6131	38.4224	73.3072	13.5821	28.7071	42.3671	10.4954	9.03311	17.3102	7.59054	6.07308	9.3512	0.416462	0.747146	0.577939	6	MSTs	NA174001	M000000	NA	NA	NA	NA174001	A174001-101	1732.08	1727.64	-0.256339	19	30	986
	A254002-101	61.1541	45.4571	78.3363	35.7845	34.8335	49.3942	7.48753	9.10153	14.3319	8.37195	6.16422	12.199	0.585152	0.766294	0.63054	1,6	MSTs	A254002-101	M000000	NA	NA	NA	A254002-101	A254002-101	2530.38	2524.56	-0.230005	7	7	981
	A295008-101	85.7215	37.4576	31.7639	58.3524	54.7846	60.6145	10.4884	16.396	7.15427	10.0573	13.9456	16.0881	0.680721	1.46258	1.90828	1,6	MSTs	A295008-101	M000000	NA	NA	NA	A295008-101	A295008-101	2934.06	2924.62	-0.321738	25	27	975
